# Supplementary material for: Diffusion enables integration of heterogeneous data and user-driven learning in a desktop knowledge-base
Source: PLoS Comput Biol. 2021 Aug 11;17(8):e1009283. doi: 10.1371/journal.pcbi.1009283 (PMC8382188; doi:10.1371/journal.pcbi.1009283)
Supplement: S1 Table — Columns ‘id’ and ‘name’ refer to queries from the HP ontology. Columns ‘expected’ and ‘expected_name’ denote MP terms produced by an ontology-aware translation algorithm, owlsim. Columns ‘target’ and ‘target_name’ refer to translations produced by the search algorithm. Column ‘target_N’ lists the top 5 search results. Column ‘method’ indicates the level of data diffusion: ‘plain’ for search without diffusion, ‘diffused’ for diffusion using co-occurrence within the HP ontology, and ‘best’ for the best diffusion configuration using both MP and a manual dataset. Columns ‘precision’ and ‘pathlen’ quantify the presence of a match and the extent of disagreement between expected and target results. Columns ‘precision_bestN’ and ‘pathlen_bestN’ are analogous fields, but using the best results out of the top 5 search results. (CSV) [file pcbi.1009283.s004.csv]

id	name	expected	expected_name	method	target	target_name	target_N	precision	precision_bestN	pathlen	pathlen_bestN
HP:0000002	Abnormality of body height	MP:0001253	abnormal body height	best	MP:0001253	abnormal body height	MP:0001253;MP:0001254;MP:0001255;MP:0001264;MP:0003956	1	1	0	0
HP:0000002	Abnormality of body height	MP:0001253	abnormal body height	diffused	MP:0001253	abnormal body height	MP:0001253;MP:0001254;MP:0001255;MP:0001264;MP:0003956	1	1	0	0
HP:0000002	Abnormality of body height	MP:0001253	abnormal body height	plain	MP:0001253	abnormal body height	MP:0001253;MP:0001254;MP:0020208;MP:0001255;MP:0003956	1	1	0	0
HP:0000003	Multicystic kidney dysplasia	MP:0008528	polycystic kidney	best	MP:0008528	polycystic kidney	MP:0008528;MP:0003675;MP:0011307;MP:0011682;MP:0002706	1	1	0	0
HP:0000003	Multicystic kidney dysplasia	MP:0008528	polycystic kidney	diffused	MP:0008528	polycystic kidney	MP:0008528;MP:0003675;MP:0011307;MP:0011682;MP:0011308	1	1	0	0
HP:0000003	Multicystic kidney dysplasia	MP:0008528	polycystic kidney	plain	MP:0008528	polycystic kidney	MP:0008528;MP:0003675;MP:0011682;MP:0011307;MP:0011308	1	1	0	0
HP:0000008	Abnormality of female internal genitalia	MP:0009209	abnormal internal female genitalia morphology	best	MP:0009209	abnormal internal female genitalia morphology	MP:0009209;MP:0001139;MP:0001120;MP:0001126;MP:0009208	1	1	0	0
HP:0000008	Abnormality of female internal genitalia	MP:0009209	abnormal internal female genitalia morphology	diffused	MP:0009209	abnormal internal female genitalia morphology	MP:0009209;MP:0001139;MP:0001120;MP:0001126;MP:0009210	1	1	0	0
HP:0000008	Abnormality of female internal genitalia	MP:0009209	abnormal internal female genitalia morphology	plain	MP:0009209	abnormal internal female genitalia morphology	MP:0009209;MP:0001139;MP:0001120;MP:0009210;MP:0001126	1	1	0	0
HP:0000009	Functional abnormality of the bladder	MP:0010386	abnormal urinary bladder physiology	best	MP:0003251	gallbladder inflammation	MP:0003251;MP:0005085;MP:0009492;MP:0020131;MP:0004772	0	0	4	4
HP:0000009	Functional abnormality of the bladder	MP:0010386	abnormal urinary bladder physiology	diffused	MP:0011923	abnormal bladder urine volume	MP:0011923;MP:0010386;MP:0009646;MP:0005302;MP:0000544	0	1	1	0
HP:0000009	Functional abnormality of the bladder	MP:0010386	abnormal urinary bladder physiology	plain	MP:0011923	abnormal bladder urine volume	MP:0011923;MP:0010386;MP:0000544;MP:0000543;MP:0005302	0	1	1	0
HP:0000010	Recurrent urinary tract infections	MP:0002406	increased susceptibility to infection	best	MP:0011762	renal/urinary system inflammation	MP:0011762;MP:0011764;MP:0009646;MP:0011763;MP:0001859	0	0	6	6
HP:0000010	Recurrent urinary tract infections	MP:0002406	increased susceptibility to infection	diffused	MP:0011762	renal/urinary system inflammation	MP:0011762;MP:0009646;MP:0011763;MP:0001859;MP:0011764	0	0	6	6
HP:0000010	Recurrent urinary tract infections	MP:0002406	increased susceptibility to infection	plain	MP:0011762	renal/urinary system inflammation	MP:0011762;MP:0009646;MP:0011763;MP:0011403;MP:0011764	0	0	6	6
HP:0000011	Neurogenic bladder	MP:0005302	neurogenic bladder	best	MP:0003251	gallbladder inflammation	MP:0003251;MP:0005085;MP:0009492;MP:0005084;MP:0005302	0	1	5	0
HP:0000011	Neurogenic bladder	MP:0005302	neurogenic bladder	diffused	MP:0005302	neurogenic bladder	MP:0005302;MP:0010386;MP:0000955;MP:0011923;MP:0013182	1	1	0	0
HP:0000011	Neurogenic bladder	MP:0005302	neurogenic bladder	plain	MP:0005302	neurogenic bladder	MP:0005302;MP:0011923;MP:0003280;MP:0010386;MP:0009646	1	1	0	0
HP:0000012	Urinary urgency	MP:0010386	abnormal urinary bladder physiology	best	MP:0003251	gallbladder inflammation	MP:0003251;MP:0005085;MP:0004772;MP:0020131;MP:0020133	0	0	4	4
HP:0000012	Urinary urgency	MP:0010386	abnormal urinary bladder physiology	diffused	MP:0000741	impaired contractility of urinary bladder detrusor smooth muscle	MP:0000741;MP:0010386;MP:0011923;MP:0003280;MP:0009646	0	1	1	0
HP:0000012	Urinary urgency	MP:0010386	abnormal urinary bladder physiology	plain	MP:0011923	abnormal bladder urine volume	MP:0011923;MP:0000741;MP:0003280;MP:0010386;MP:0000544	0	1	1	0
HP:0000013	Hypoplasia of the uterus	MP:0001121	uterus hypoplasia	best	MP:0001121	uterus hypoplasia	MP:0001121;MP:0003558;MP:0003572;MP:0001120;MP:0009090	1	1	0	0
HP:0000013	Hypoplasia of the uterus	MP:0001121	uterus hypoplasia	diffused	MP:0001121	uterus hypoplasia	MP:0001121;MP:0003558;MP:0009090;MP:0008984;MP:0002676	1	1	0	0
HP:0000013	Hypoplasia of the uterus	MP:0001121	uterus hypoplasia	plain	MP:0001121	uterus hypoplasia	MP:0001121;MP:0003558;MP:0009090;MP:0009227;MP:0002676	1	1	0	0
HP:0000014	Abnormality of the bladder	MP:0000538	abnormal urinary bladder morphology	best	MP:0005084	abnormal gallbladder morphology	MP:0005084;MP:0020131;MP:0009492;MP:0020133;MP:0003251	0	0	6	6
HP:0000014	Abnormality of the bladder	MP:0000538	abnormal urinary bladder morphology	diffused	MP:0009646	urinary bladder inflammation	MP:0009646;MP:0010386;MP:0011923;MP:0000540;MP:0000544	0	0	5	1
HP:0000014	Abnormality of the bladder	MP:0000538	abnormal urinary bladder morphology	plain	MP:0009646	urinary bladder inflammation	MP:0009646;MP:0000544;MP:0000543;MP:0011923;MP:0010386	0	0	5	2
HP:0000015	Bladder diverticulum	MP:0003615	urinary bladder diverticulum	best	MP:0020131	abnormal gallbladder volume	MP:0020131;MP:0009492;MP:0020133;MP:0020134;MP:0020132	0	0	9	8
HP:0000015	Bladder diverticulum	MP:0003615	urinary bladder diverticulum	diffused	MP:0003615	urinary bladder diverticulum	MP:0003615;MP:0011923;MP:0000544;MP:0000543;MP:0010386	1	1	0	0
HP:0000015	Bladder diverticulum	MP:0003615	urinary bladder diverticulum	plain	MP:0003615	urinary bladder diverticulum	MP:0003615;MP:0000544;MP:0011923;MP:0000543;MP:0000540	1	1	0	0
HP:0000016	Urinary retention	MP:0003622	ischuria	best	MP:0003251	gallbladder inflammation	MP:0003251;MP:0011923;MP:0010386;MP:0005085;MP:0020131	0	0	5	3
HP:0000016	Urinary retention	MP:0003622	ischuria	diffused	MP:0011923	abnormal bladder urine volume	MP:0011923;MP:0010386;MP:0009646;MP:0003280;MP:0000544	0	0	4	2
HP:0000016	Urinary retention	MP:0003622	ischuria	plain	MP:0011923	abnormal bladder urine volume	MP:0011923;MP:0010386;MP:0003280;MP:0000544;MP:0000543	0	0	4	2
HP:0000017	Nocturia	MP:0010386	abnormal urinary bladder physiology	best	MP:0003251	gallbladder inflammation	MP:0003251;MP:0005085;MP:0004772;MP:0011923;MP:0000341	0	0	4	1
HP:0000017	Nocturia	MP:0010386	abnormal urinary bladder physiology	diffused	MP:0011923	abnormal bladder urine volume	MP:0011923;MP:0010386;MP:0009646;MP:0005302;MP:0003280	0	1	1	0
HP:0000017	Nocturia	MP:0010386	abnormal urinary bladder physiology	plain	MP:0011923	abnormal bladder urine volume	MP:0011923;MP:0010386;MP:0005302;MP:0003280;MP:0009646	0	1	1	0
HP:0000019	Urinary hesitancy	MP:0010386	abnormal urinary bladder physiology	best	MP:0003251	gallbladder inflammation	MP:0003251;MP:0005085;MP:0011923;MP:0004772;MP:0010386	0	1	4	0
HP:0000019	Urinary hesitancy	MP:0010386	abnormal urinary bladder physiology	diffused	MP:0010386	abnormal urinary bladder physiology	MP:0010386;MP:0011923;MP:0009646;MP:0000544;MP:0000543	1	1	0	0
HP:0000019	Urinary hesitancy	MP:0010386	abnormal urinary bladder physiology	plain	MP:0011923	abnormal bladder urine volume	MP:0011923;MP:0010386;MP:0000544;MP:0000543;MP:0009646	0	1	1	0
HP:0000020	Urinary incontinence	MP:0003280	urinary incontinence	best	MP:0003280	urinary incontinence	MP:0003280;MP:0003251;MP:0020131;MP:0009492;MP:0020133	1	1	0	0
HP:0000020	Urinary incontinence	MP:0003280	urinary incontinence	diffused	MP:0003280	urinary incontinence	MP:0003280;MP:0011923;MP:0010386;MP:0009646;MP:0000543	1	1	0	0
HP:0000020	Urinary incontinence	MP:0003280	urinary incontinence	plain	MP:0003280	urinary incontinence	MP:0003280;MP:0011923;MP:0000543;MP:0010386;MP:0000544	1	1	0	0
HP:0000021	Megacystis	MP:0000539	distended urinary bladder	best	MP:0020131	abnormal gallbladder volume	MP:0020131;MP:0020133;MP:0009343;MP:0020132;MP:0009492	0	0	9	8
HP:0000021	Megacystis	MP:0000539	distended urinary bladder	diffused	MP:0000539	distended urinary bladder	MP:0000539;MP:0003615;MP:0000540;MP:0011769;MP:0011923	1	1	0	0
HP:0000021	Megacystis	MP:0000539	distended urinary bladder	plain	MP:0000539	distended urinary bladder	MP:0000539;MP:0000544;MP:0003615;MP:0000543;MP:0011923	1	1	0	0
HP:0000022	Abnormality of male internal genitalia	MP:0009205	abnormal internal male genitalia morphology	best	MP:0002631	abnormal epididymis morphology	MP:0002631;MP:0001158;MP:0002059;MP:0002769;MP:0001146	0	0	1	1
HP:0000022	Abnormality of male internal genitalia	MP:0009205	abnormal internal male genitalia morphology	diffused	MP:0001158	abnormal prostate gland morphology	MP:0001158;MP:0002059;MP:0002631;MP:0002769;MP:0009205	0	1	1	0
HP:0000022	Abnormality of male internal genitalia	MP:0009205	abnormal internal male genitalia morphology	plain	MP:0001158	abnormal prostate gland morphology	MP:0001158;MP:0002631;MP:0002769;MP:0002059;MP:0009206	0	0	1	1
HP:0000023	Inguinal hernia	MP:0006077	inguinal hernia	best	MP:0006077	inguinal hernia	MP:0006077;MP:0000757;MP:0003924;MP:0003258;MP:0003052	1	1	0	0
HP:0000023	Inguinal hernia	MP:0006077	inguinal hernia	diffused	MP:0006077	inguinal hernia	MP:0006077;MP:0000757;MP:0003258;MP:0003924;MP:0003052	1	1	0	0
HP:0000023	Inguinal hernia	MP:0006077	inguinal hernia	plain	MP:0006077	inguinal hernia	MP:0006077;MP:0000757;MP:0003258;MP:0003924;MP:0003052	1	1	0	0
HP:0000024	Prostatitis	MP:0003608	prostate gland inflammation	best	MP:0003608	prostate gland inflammation	MP:0003608;MP:0001846;MP:0002254;MP:0001869;MP:0001876	1	1	0	0
HP:0000024	Prostatitis	MP:0003608	prostate gland inflammation	diffused	MP:0003608	prostate gland inflammation	MP:0003608;MP:0001846;MP:0009735;MP:0001876;MP:0001168	1	1	0	0
HP:0000024	Prostatitis	MP:0003608	prostate gland inflammation	plain	MP:0003608	prostate gland inflammation	MP:0003608;MP:0009735;MP:0001846;MP:0001168;MP:0001876	1	1	0	0
HP:0000025	Functional abnormality of male internal genitalia	MP:0014190	abnormal epididymis physiology	best	MP:0013327	abnormal male reproductive gland physiology	MP:0013327;MP:0005647;MP:0004884;MP:0003698;MP:0013326	0	0	3	1
HP:0000025	Functional abnormality of male internal genitalia	MP:0014190	abnormal epididymis physiology	diffused	MP:0013327	abnormal male reproductive gland physiology	MP:0013327;MP:0009198;MP:0009205;MP:0001146;MP:0005647	0	0	3	3
HP:0000025	Functional abnormality of male internal genitalia	MP:0014190	abnormal epididymis physiology	plain	MP:0013327	abnormal male reproductive gland physiology	MP:0013327;MP:0009198;MP:0009205;MP:0003698;MP:0009207	0	0	3	1
HP:0000026	Male hypogonadism	MP:0004884	abnormal testis physiology	best	MP:0001116	small gonad	MP:0001116;MP:0001147;MP:0004852;MP:0004884;MP:0001146	0	1	7	0
HP:0000026	Male hypogonadism	MP:0004884	abnormal testis physiology	diffused	MP:0001116	small gonad	MP:0001116;MP:0001147;MP:0004852;MP:0003205;MP:0001127	0	0	7	7
HP:0000026	Male hypogonadism	MP:0004884	abnormal testis physiology	plain	MP:0001116	small gonad	MP:0001116;MP:0001147;MP:0004852;MP:0001127;MP:0001940	0	0	7	7
HP:0000027	Azoospermia	MP:0005159	azoospermia	best	MP:0005159	azoospermia	MP:0005159;MP:0001156;MP:0009325;MP:0005578;MP:0002687	1	1	0	0
HP:0000027	Azoospermia	MP:0005159	azoospermia	diffused	MP:0005159	azoospermia	MP:0005159;MP:0005578;MP:0009325;MP:0001156;MP:0002687	1	1	0	0
HP:0000027	Azoospermia	MP:0005159	azoospermia	plain	MP:0005159	azoospermia	MP:0005159;MP:0001156;MP:0009325;MP:0005578;MP:0001932	1	1	0	0
HP:0000028	Cryptorchidism	MP:0002286	cryptorchism	best	MP:0002286	cryptorchism	MP:0002286;MP:0004849;MP:0011410;MP:0006415;MP:0003830	1	1	0	0
HP:0000028	Cryptorchidism	MP:0002286	cryptorchism	diffused	MP:0002286	cryptorchism	MP:0002286;MP:0004849;MP:0011410;MP:0001940;MP:0003830	1	1	0	0
HP:0000028	Cryptorchidism	MP:0002286	cryptorchism	plain	MP:0002286	cryptorchism	MP:0002286;MP:0004849;MP:0011410;MP:0001940;MP:0001147	1	1	0	0
HP:0000029	Testicular atrophy	MP:0003205	testicular atrophy	best	MP:0003205	testicular atrophy	MP:0003205;MP:0013600;MP:0004849;MP:0020824;MP:0003830	1	1	0	0
HP:0000029	Testicular atrophy	MP:0003205	testicular atrophy	diffused	MP:0003205	testicular atrophy	MP:0003205;MP:0013600;MP:0004849;MP:0020824;MP:0003830	1	1	0	0
HP:0000029	Testicular atrophy	MP:0003205	testicular atrophy	plain	MP:0004849	abnormal testis size	MP:0004849;MP:0003205;MP:0013600;MP:0020824;MP:0003830	0	1	2	0
HP:0000030	Testicular gonadoblastoma	MP:0004478	increased testicular teratoma incidence	best	MP:0006262	increased testis tumor incidence	MP:0006262;MP:0004478;MP:0020824;MP:0003830;MP:0013600	0	1	1	0
HP:0000030	Testicular gonadoblastoma	MP:0004478	increased testicular teratoma incidence	diffused	MP:0003830	abnormal testis development	MP:0003830;MP:0020824;MP:0013600;MP:0013601;MP:0006262	0	0	6	1
HP:0000030	Testicular gonadoblastoma	MP:0004478	increased testicular teratoma incidence	plain	MP:0020824	abnormal testis tissue architecture	MP:0020824;MP:0013600;MP:0003830;MP:0014189;MP:0004849	0	0	7	6
HP:0000031	Epididymitis	MP:0009824	spermatic granuloma	best	MP:0014188	epididymis fibrosis	MP:0014188;MP:0004933;MP:0004931;MP:0004935;MP:0004926	0	0	2	2
HP:0000031	Epididymitis	MP:0009824	spermatic granuloma	diffused	MP:0004933	abnormal epididymis epithelium morphology	MP:0004933;MP:0002661;MP:0014188;MP:0002660;MP:0004727	0	0	2	2
HP:0000031	Epididymitis	MP:0009824	spermatic granuloma	plain	MP:0009256	enlarged corpus epididymis	MP:0009256;MP:0014188;MP:0002661;MP:0004933;MP:0002660	0	0	3	2
HP:0000032	Abnormality of male external genitalia	MP:0009198	abnormal male genitalia morphology	best	MP:0009198	abnormal male genitalia morphology	MP:0009198;MP:0009199;MP:0009205;MP:0001146;MP:0009202	1	1	0	0
HP:0000032	Abnormality of male external genitalia	MP:0009198	abnormal male genitalia morphology	diffused	MP:0009198	abnormal male genitalia morphology	MP:0009198;MP:0009199;MP:0009202;MP:0009205;MP:0009200	1	1	0	0
HP:0000032	Abnormality of male external genitalia	MP:0009198	abnormal male genitalia morphology	plain	MP:0009199	abnormal external male genitalia morphology	MP:0009199;MP:0009202;MP:0009198;MP:0009203;MP:0009200	0	1	1	0
HP:0000033	Ambiguous genitalia, male	MP:0002213	true hermaphroditism	best	MP:0009198	abnormal male genitalia morphology	MP:0009198;MP:0001146;MP:0009208;MP:0009205;MP:0009199	0	0	5	4
HP:0000033	Ambiguous genitalia, male	MP:0002213	true hermaphroditism	diffused	MP:0009198	abnormal male genitalia morphology	MP:0009198;MP:0009199;MP:0009202;MP:0009203;MP:0009200	0	0	5	5
HP:0000033	Ambiguous genitalia, male	MP:0002213	true hermaphroditism	plain	MP:0009198	abnormal male genitalia morphology	MP:0009198;MP:0009202;MP:0009199;MP:0009200;MP:0009203	0	0	5	5
HP:0000034	Hydrocele testis	MP:0003623	hydrocele	best	MP:0003623	hydrocele	MP:0003623;MP:0013739;MP:0004849;MP:0020824;MP:0003830	1	1	0	0
HP:0000034	Hydrocele testis	MP:0003623	hydrocele	diffused	MP:0003623	hydrocele	MP:0003623;MP:0013739;MP:0004849;MP:0013738;MP:0003830	1	1	0	0
HP:0000034	Hydrocele testis	MP:0003623	hydrocele	plain	MP:0003623	hydrocele	MP:0003623;MP:0013739;MP:0004849;MP:0013738;MP:0020824	1	1	0	0
HP:0000035	Abnormality of the testis	MP:0001146	abnormal testis morphology	best	MP:0001146	abnormal testis morphology	MP:0001146;MP:0004849;MP:0003830;MP:0013600;MP:0020824	1	1	0	0
HP:0000035	Abnormality of the testis	MP:0001146	abnormal testis morphology	diffused	MP:0001146	abnormal testis morphology	MP:0001146;MP:0004849;MP:0003830;MP:0020824;MP:0013600	1	1	0	0
HP:0000035	Abnormality of the testis	MP:0001146	abnormal testis morphology	plain	MP:0001146	abnormal testis morphology	MP:0001146;MP:0004849;MP:0003830;MP:0020824;MP:0013600	1	1	0	0
HP:0000036	Abnormality of the penis	MP:0005187	abnormal penis morphology	best	MP:0009198	abnormal male genitalia morphology	MP:0009198;MP:0009199;MP:0005187;MP:0009205;MP:0009202	0	1	2	0
HP:0000036	Abnormality of the penis	MP:0005187	abnormal penis morphology	diffused	MP:0005187	abnormal penis morphology	MP:0005187;MP:0009199;MP:0009198;MP:0009202;MP:0009200	1	1	0	0
HP:0000036	Abnormality of the penis	MP:0005187	abnormal penis morphology	plain	MP:0009199	abnormal external male genitalia morphology	MP:0009199;MP:0009202;MP:0009200;MP:0009204;MP:0005187	0	1	1	0
HP:0000037	Male pseudohermaphroditism	MP:0002789	male pseudohermaphroditism	best	MP:0002789	male pseudohermaphroditism	MP:0002789;MP:0002788;MP:0002787;MP:0001146;MP:0009198	1	1	0	0
HP:0000037	Male pseudohermaphroditism	MP:0002789	male pseudohermaphroditism	diffused	MP:0002789	male pseudohermaphroditism	MP:0002789;MP:0002788;MP:0002787;MP:0009198;MP:0009199	1	1	0	0
HP:0000037	Male pseudohermaphroditism	MP:0002789	male pseudohermaphroditism	plain	MP:0002789	male pseudohermaphroditism	MP:0002789;MP:0002788;MP:0002787;MP:0009199;MP:0009198	1	1	0	0
HP:0000039	Epispadias	MP:0003598	epispadia	best	MP:0003598	epispadia	MP:0003598;MP:0003124;MP:0011796;MP:0011776;MP:0011779	1	1	0	0
HP:0000039	Epispadias	MP:0003598	epispadia	diffused	MP:0003598	epispadia	MP:0003598;MP:0003124;MP:0011796;MP:0011776;MP:0011779	1	1	0	0
HP:0000039	Epispadias	MP:0003598	epispadia	plain	MP:0003598	epispadia	MP:0003598;MP:0003124;MP:0011796;MP:0011776;MP:0011779	1	1	0	0
HP:0000040	Long penis	MP:0003599	large penis	best	MP:0009103	abnormal penile bone morphology	MP:0009103;MP:0009102;MP:0009104;MP:0003599;MP:0011876	0	1	3	0
HP:0000040	Long penis	MP:0003599	large penis	diffused	MP:0009103	abnormal penile bone morphology	MP:0009103;MP:0009102;MP:0009104;MP:0003599;MP:0011876	0	1	3	0
HP:0000040	Long penis	MP:0003599	large penis	plain	MP:0009103	abnormal penile bone morphology	MP:0009103;MP:0009102;MP:0009104;MP:0009105;MP:0003599	0	1	3	0
HP:0000041	Chordee	MP:0003555	chordee	best	MP:0003555	chordee	MP:0003555;MP:0009102;MP:0011876;MP:0005188;MP:0003599	1	1	0	0
HP:0000041	Chordee	MP:0003555	chordee	diffused	MP:0003555	chordee	MP:0003555;MP:0009102;MP:0011876;MP:0005188;MP:0003599	1	1	0	0
HP:0000041	Chordee	MP:0003555	chordee	plain	MP:0003555	chordee	MP:0003555;MP:0009102;MP:0011876;MP:0005188;MP:0003599	1	1	0	0
HP:0000042	Absent external genitalia	MP:0009204	absent external male genitalia	best	MP:0009204	absent external male genitalia	MP:0009204;MP:0009198;MP:0009199;MP:0009209;MP:0009202	1	1	0	0
HP:0000042	Absent external genitalia	MP:0009204	absent external male genitalia	diffused	MP:0009204	absent external male genitalia	MP:0009204;MP:0009202;MP:0009199;MP:0009203;MP:0009200	1	1	0	0
HP:0000042	Absent external genitalia	MP:0009204	absent external male genitalia	plain	MP:0009204	absent external male genitalia	MP:0009204;MP:0009202;MP:0009199;MP:0009203;MP:0009200	1	1	0	0
HP:0000044	Hypogonadotrophic hypogonadism	MP:0001116	small gonad	best	MP:0001116	small gonad	MP:0001116;MP:0003363;MP:0003362;MP:0002790;MP:0002773	1	1	0	0
HP:0000044	Hypogonadotrophic hypogonadism	MP:0001116	small gonad	diffused	MP:0001116	small gonad	MP:0001116;MP:0008425;MP:0008424;MP:0008335;MP:0001147	1	1	0	0
HP:0000044	Hypogonadotrophic hypogonadism	MP:0001116	small gonad	plain	MP:0001116	small gonad	MP:0001116;MP:0008425;MP:0001147;MP:0008424;MP:0008335	1	1	0	0
HP:0000045	Abnormality of the scrotum	MP:0002669	abnormal scrotum morphology	best	MP:0002669	abnormal scrotum morphology	MP:0002669;MP:0009198;MP:0009199;MP:0009200;MP:0009204	1	1	0	0
HP:0000045	Abnormality of the scrotum	MP:0002669	abnormal scrotum morphology	diffused	MP:0002669	abnormal scrotum morphology	MP:0002669;MP:0009199;MP:0009200;MP:0009204;MP:0009202	1	1	0	0
HP:0000045	Abnormality of the scrotum	MP:0002669	abnormal scrotum morphology	plain	MP:0002669	abnormal scrotum morphology	MP:0002669;MP:0009204;MP:0009200;MP:0009199;MP:0009202	1	1	0	0
HP:0000046	Scrotal hypoplasia	MP:0003611	scrotum hypoplasia	best	MP:0002669	abnormal scrotum morphology	MP:0002669;MP:0009203;MP:0009207;MP:0009199;MP:0009198	0	0	2	2
HP:0000046	Scrotal hypoplasia	MP:0003611	scrotum hypoplasia	diffused	MP:0002669	abnormal scrotum morphology	MP:0002669;MP:0009203;MP:0009200;MP:0009199;MP:0009204	0	0	2	2
HP:0000046	Scrotal hypoplasia	MP:0003611	scrotum hypoplasia	plain	MP:0002669	abnormal scrotum morphology	MP:0002669;MP:0009203;MP:0009204;MP:0009200;MP:0009199	0	0	2	2
HP:0000047	Hypospadias	MP:0003124	hypospadia	best	MP:0003124	hypospadia	MP:0003124;MP:0003598;MP:0011796;MP:0011779;MP:0011776	1	1	0	0
HP:0000047	Hypospadias	MP:0003124	hypospadia	diffused	MP:0003124	hypospadia	MP:0003124;MP:0003598;MP:0011796;MP:0011776;MP:0011779	1	1	0	0
HP:0000047	Hypospadias	MP:0003124	hypospadia	plain	MP:0003124	hypospadia	MP:0003124;MP:0003598;MP:0011796;MP:0011779;MP:0011776	1	1	0	0
HP:0000048	Bifid scrotum	MP:0003612	bifid scrotum	best	MP:0003612	bifid scrotum	MP:0003612;MP:0003609;MP:0001150;MP:0002670;MP:0003611	1	1	0	0
HP:0000048	Bifid scrotum	MP:0003612	bifid scrotum	diffused	MP:0003612	bifid scrotum	MP:0003612;MP:0003609;MP:0001150;MP:0002670;MP:0003611	1	1	0	0
HP:0000048	Bifid scrotum	MP:0003612	bifid scrotum	plain	MP:0003612	bifid scrotum	MP:0003612;MP:0003609;MP:0002670;MP:0001150;MP:0003611	1	1	0	0
HP:0000049	Shawl scrotum	MP:0002669	abnormal scrotum morphology	best	MP:0003609	small scrotum	MP:0003609;MP:0003612;MP:0001150;MP:0002670;MP:0002669	0	1	1	0
HP:0000049	Shawl scrotum	MP:0002669	abnormal scrotum morphology	diffused	MP:0003609	small scrotum	MP:0003609;MP:0003612;MP:0002670;MP:0001150;MP:0002669	0	1	1	0
HP:0000049	Shawl scrotum	MP:0002669	abnormal scrotum morphology	plain	MP:0003612	bifid scrotum	MP:0003612;MP:0003609;MP:0002670;MP:0001150;MP:0003611	0	0	1	1
HP:0000050	Hypoplastic male external genitalia	MP:0009203	external male genitalia hypoplasia	best	MP:0009203	external male genitalia hypoplasia	MP:0009203;MP:0009207;MP:0009198;MP:0009199;MP:0009202	1	1	0	0
HP:0000050	Hypoplastic male external genitalia	MP:0009203	external male genitalia hypoplasia	diffused	MP:0009203	external male genitalia hypoplasia	MP:0009203;MP:0009199;MP:0009198;MP:0009202;MP:0009207	1	1	0	0
HP:0000050	Hypoplastic male external genitalia	MP:0009203	external male genitalia hypoplasia	plain	MP:0009203	external male genitalia hypoplasia	MP:0009203;MP:0009202;MP:0009199;MP:0009198;MP:0009204	1	1	0	0
HP:0000051	Perineal hypospadias	MP:0003124	hypospadia	best	MP:0003124	hypospadia	MP:0003124;MP:0003598;MP:0011796;MP:0011835;MP:0011778	1	1	0	0
HP:0000051	Perineal hypospadias	MP:0003124	hypospadia	diffused	MP:0003124	hypospadia	MP:0003124;MP:0003598;MP:0011796;MP:0011835;MP:0011776	1	1	0	0
HP:0000051	Perineal hypospadias	MP:0003124	hypospadia	plain	MP:0003124	hypospadia	MP:0003124;MP:0003598;MP:0011835;MP:0011796;MP:0003316	1	1	0	0
HP:0000052	Urethral atresia, male	MP:0003591	urethra atresia	best	MP:0003591	urethra atresia	MP:0003591;MP:0011788;MP:0003592;MP:0011840;MP:0011776	1	1	0	0
HP:0000052	Urethral atresia, male	MP:0003591	urethra atresia	diffused	MP:0003591	urethra atresia	MP:0003591;MP:0011788;MP:0003592;MP:0011840;MP:0011776	1	1	0	0
HP:0000052	Urethral atresia, male	MP:0003591	urethra atresia	plain	MP:0003591	urethra atresia	MP:0003591;MP:0011788;MP:0009576;MP:0003592;MP:0003568	1	1	0	0
HP:0000053	Macroorchidism	MP:0001148	enlarged testis	best	MP:0001148	enlarged testis	MP:0001148;MP:0001149;MP:0001940;MP:0004849;MP:0004851	1	1	0	0
HP:0000053	Macroorchidism	MP:0001148	enlarged testis	diffused	MP:0001148	enlarged testis	MP:0001148;MP:0001940;MP:0001149;MP:0004849;MP:0004851	1	1	0	0
HP:0000053	Macroorchidism	MP:0001148	enlarged testis	plain	MP:0001148	enlarged testis	MP:0001148;MP:0001940;MP:0001149;MP:0001147;MP:0004849	1	1	0	0
HP:0000054	Micropenis	MP:0005188	small penis	best	MP:0005188	small penis	MP:0005188;MP:0003599;MP:0011876;MP:0009102;MP:0003553	1	1	0	0
HP:0000054	Micropenis	MP:0005188	small penis	diffused	MP:0005188	small penis	MP:0005188;MP:0003599;MP:0011876;MP:0009102;MP:0003553	1	1	0	0
HP:0000054	Micropenis	MP:0005188	small penis	plain	MP:0005188	small penis	MP:0005188;MP:0003599;MP:0011876;MP:0009102;MP:0003553	1	1	0	0
HP:0000055	Abnormality of female external genitalia	MP:0003126	abnormal external female genitalia morphology	best	MP:0009209	abnormal internal female genitalia morphology	MP:0009209;MP:0009208;MP:0001126;MP:0003126;MP:0001139	0	1	2	0
HP:0000055	Abnormality of female external genitalia	MP:0003126	abnormal external female genitalia morphology	diffused	MP:0009209	abnormal internal female genitalia morphology	MP:0009209;MP:0003126;MP:0009208;MP:0003528;MP:0001139	0	1	2	0
HP:0000055	Abnormality of female external genitalia	MP:0003126	abnormal external female genitalia morphology	plain	MP:0009209	abnormal internal female genitalia morphology	MP:0009209;MP:0003126;MP:0009208;MP:0003528;MP:0003527	0	1	2	0
HP:0000056	Abnormality of the clitoris	MP:0003127	abnormal clitoris morphology	best	MP:0003127	abnormal clitoris morphology	MP:0003127;MP:0003126;MP:0009209;MP:0003528;MP:0003527	1	1	0	0
HP:0000056	Abnormality of the clitoris	MP:0003127	abnormal clitoris morphology	diffused	MP:0003127	abnormal clitoris morphology	MP:0003127;MP:0003126;MP:0003528;MP:0003527;MP:0009211	1	1	0	0
HP:0000056	Abnormality of the clitoris	MP:0003127	abnormal clitoris morphology	plain	MP:0003127	abnormal clitoris morphology	MP:0003127;MP:0003126;MP:0003528;MP:0003527;MP:0003128	1	1	0	0
HP:0000058	Abnormality of the labia	MP:0003511	abnormal labium morphology	best	MP:0003126	abnormal external female genitalia morphology	MP:0003126;MP:0003527;MP:0003528;MP:0003511;MP:0003127	0	1	1	0
HP:0000058	Abnormality of the labia	MP:0003511	abnormal labium morphology	diffused	MP:0003527	small vulva	MP:0003527;MP:0003126;MP:0003528;MP:0003511;MP:0003127	0	1	2	0
HP:0000058	Abnormality of the labia	MP:0003511	abnormal labium morphology	plain	MP:0003527	small vulva	MP:0003527;MP:0003528;MP:0003126;MP:0003511;MP:0003127	0	1	2	0
HP:0000059	Hypoplastic labia majora	MP:0003518	small labia majora	best	MP:0003518	small labia majora	MP:0003518;MP:0003517;MP:0003516;MP:0003515;MP:0003519	1	1	0	0
HP:0000059	Hypoplastic labia majora	MP:0003518	small labia majora	diffused	MP:0003518	small labia majora	MP:0003518;MP:0003517;MP:0003516;MP:0003515;MP:0003519	1	1	0	0
HP:0000059	Hypoplastic labia majora	MP:0003518	small labia majora	plain	MP:0003518	small labia majora	MP:0003518;MP:0003516;MP:0003517;MP:0003515;MP:0003519	1	1	0	0
HP:0000060	Clitoral hypoplasia	MP:0009101	clitoris hypoplasia	best	MP:0009101	clitoris hypoplasia	MP:0009101;MP:0003127;MP:0003511;MP:0003126;MP:0003527	1	1	0	0
HP:0000060	Clitoral hypoplasia	MP:0009101	clitoris hypoplasia	diffused	MP:0009101	clitoris hypoplasia	MP:0009101;MP:0003127;MP:0003511;MP:0003126;MP:0003527	1	1	0	0
HP:0000060	Clitoral hypoplasia	MP:0009101	clitoris hypoplasia	plain	MP:0009101	clitoris hypoplasia	MP:0009101;MP:0003127;MP:0003511;MP:0003126;MP:0003527	1	1	0	0
HP:0000061	Ambiguous genitalia, female	MP:0003126	abnormal external female genitalia morphology	best	MP:0009208	abnormal female genitalia morphology	MP:0009208;MP:0009198;MP:0009209;MP:0003126;MP:0001146	0	1	1	0
HP:0000061	Ambiguous genitalia, female	MP:0003126	abnormal external female genitalia morphology	diffused	MP:0009198	abnormal male genitalia morphology	MP:0009198;MP:0009208;MP:0003126;MP:0009209;MP:0003528	0	1	5	0
HP:0000061	Ambiguous genitalia, female	MP:0003126	abnormal external female genitalia morphology	plain	MP:0009208	abnormal female genitalia morphology	MP:0009208;MP:0009198;MP:0009202;MP:0003126;MP:0009199	0	1	1	0
HP:0000062	Ambiguous genitalia	MP:0002213	true hermaphroditism	best	MP:0009198	abnormal male genitalia morphology	MP:0009198;MP:0009208;MP:0001146;MP:0009209;MP:0003126	0	0	5	4
HP:0000062	Ambiguous genitalia	MP:0002213	true hermaphroditism	diffused	MP:0009198	abnormal male genitalia morphology	MP:0009198;MP:0009202;MP:0009199;MP:0009208;MP:0009203	0	0	5	5
HP:0000062	Ambiguous genitalia	MP:0002213	true hermaphroditism	plain	MP:0009198	abnormal male genitalia morphology	MP:0009198;MP:0009202;MP:0009199;MP:0009200;MP:0009203	0	0	5	5
HP:0000063	Fused labia minora	MP:0003520	abnormal labia minora morphology	best	MP:0003523	small labia minora	MP:0003523;MP:0003522;MP:0003520;MP:0003521;MP:0003524	0	1	1	0
HP:0000063	Fused labia minora	MP:0003520	abnormal labia minora morphology	diffused	MP:0003523	small labia minora	MP:0003523;MP:0003520;MP:0003522;MP:0003521;MP:0003524	0	1	1	0
HP:0000063	Fused labia minora	MP:0003520	abnormal labia minora morphology	plain	MP:0003523	small labia minora	MP:0003523;MP:0003521;MP:0003522;MP:0003520;MP:0003524	0	1	1	0
HP:0000064	Hypoplastic labia minora	MP:0003523	small labia minora	best	MP:0003511	abnormal labium morphology	MP:0003511;MP:0003520;MP:0003523;MP:0003522;MP:0003521	0	1	2	0
HP:0000064	Hypoplastic labia minora	MP:0003523	small labia minora	diffused	MP:0003511	abnormal labium morphology	MP:0003511;MP:0003520;MP:0003523;MP:0003522;MP:0003521	0	1	2	0
HP:0000064	Hypoplastic labia minora	MP:0003523	small labia minora	plain	MP:0003520	abnormal labia minora morphology	MP:0003520;MP:0003523;MP:0003511;MP:0003521;MP:0003522	0	1	1	0
HP:0000065	Labial hypertrophy	MP:0003512	enlarged labia	best	MP:0003528	enlarged vulva	MP:0003528;MP:0003511;MP:0003126;MP:0003527;MP:0003127	0	0	3	1
HP:0000065	Labial hypertrophy	MP:0003512	enlarged labia	diffused	MP:0003511	abnormal labium morphology	MP:0003511;MP:0003528;MP:0003527;MP:0003126;MP:0003127	0	0	1	1
HP:0000065	Labial hypertrophy	MP:0003512	enlarged labia	plain	MP:0003511	abnormal labium morphology	MP:0003511;MP:0003528;MP:0003527;MP:0003126;MP:0003127	0	0	1	1
HP:0000066	Labial hypoplasia	MP:0003518	small labia majora	best	MP:0003126	abnormal external female genitalia morphology	MP:0003126;MP:0003511;MP:0003527;MP:0003528;MP:0003127	0	0	3	2
HP:0000066	Labial hypoplasia	MP:0003518	small labia majora	diffused	MP:0003511	abnormal labium morphology	MP:0003511;MP:0003126;MP:0003527;MP:0003528;MP:0003127	0	0	2	2
HP:0000066	Labial hypoplasia	MP:0003518	small labia majora	plain	MP:0003126	abnormal external female genitalia morphology	MP:0003126;MP:0003511;MP:0003527;MP:0003528;MP:0003127	0	0	3	2
HP:0000067	Urethral atresia, female	MP:0003591	urethra atresia	best	MP:0003591	urethra atresia	MP:0003591;MP:0003126;MP:0011788;MP:0009209;MP:0001126	1	1	0	0
HP:0000067	Urethral atresia, female	MP:0003591	urethra atresia	diffused	MP:0003591	urethra atresia	MP:0003591;MP:0011788;MP:0003126;MP:0011796;MP:0003527	1	1	0	0
HP:0000067	Urethral atresia, female	MP:0003591	urethra atresia	plain	MP:0003591	urethra atresia	MP:0003591;MP:0011788;MP:0003126;MP:0011796;MP:0003528	1	1	0	0
HP:0000068	Urethral atresia	MP:0003591	urethra atresia	best	MP:0003591	urethra atresia	MP:0003591;MP:0011788;MP:0011840;MP:0000537;MP:0011485	1	1	0	0
HP:0000068	Urethral atresia	MP:0003591	urethra atresia	diffused	MP:0003591	urethra atresia	MP:0003591;MP:0011788;MP:0011840;MP:0000537;MP:0003594	1	1	0	0
HP:0000068	Urethral atresia	MP:0003591	urethra atresia	plain	MP:0003591	urethra atresia	MP:0003591;MP:0011788;MP:0011840;MP:0011782;MP:0003592	1	1	0	0
HP:0000069	Abnormality of the ureter	MP:0000534	abnormal ureter morphology	best	MP:0000534	abnormal ureter morphology	MP:0000534;MP:0011486;MP:0011484;MP:0011426;MP:0003586	1	1	0	0
HP:0000069	Abnormality of the ureter	MP:0000534	abnormal ureter morphology	diffused	MP:0011486	ectopic ureter	MP:0011486;MP:0000534;MP:0011484;MP:0003586;MP:0011493	0	1	1	0
HP:0000069	Abnormality of the ureter	MP:0000534	abnormal ureter morphology	plain	MP:0011486	ectopic ureter	MP:0011486;MP:0011484;MP:0003586;MP:0011493;MP:0003588	0	0	1	1
HP:0000070	Ureterocele	MP:0011767	ureterocele	best	MP:0011767	ureterocele	MP:0011767;MP:0011493;MP:0000534;MP:0011426;MP:0003586	1	1	0	0
HP:0000070	Ureterocele	MP:0011767	ureterocele	diffused	MP:0011767	ureterocele	MP:0011767;MP:0011493;MP:0011426;MP:0003586;MP:0011298	1	1	0	0
HP:0000070	Ureterocele	MP:0011767	ureterocele	plain	MP:0011767	ureterocele	MP:0011767;MP:0011493;MP:0003586;MP:0003588;MP:0011426	1	1	0	0
HP:0000071	Ureteral stenosis	MP:0003588	ureter stenosis	best	MP:0003588	ureter stenosis	MP:0003588;MP:0003587;MP:0011426;MP:0003590;MP:0011493	1	1	0	0
HP:0000071	Ureteral stenosis	MP:0003588	ureter stenosis	diffused	MP:0003588	ureter stenosis	MP:0003588;MP:0003587;MP:0011426;MP:0003590;MP:0011493	1	1	0	0
HP:0000071	Ureteral stenosis	MP:0003588	ureter stenosis	plain	MP:0003588	ureter stenosis	MP:0003588;MP:0003587;MP:0011426;MP:0003590;MP:0011493	1	1	0	0
HP:0000072	Hydroureter	MP:0000536	hydroureter	best	MP:0000536	hydroureter	MP:0000536;MP:0003586;MP:0011426;MP:0003587;MP:0003585	1	1	0	0
HP:0000072	Hydroureter	MP:0000536	hydroureter	diffused	MP:0000536	hydroureter	MP:0000536;MP:0003586;MP:0011426;MP:0003585;MP:0003587	1	1	0	0
HP:0000072	Hydroureter	MP:0000536	hydroureter	plain	MP:0000536	hydroureter	MP:0000536;MP:0003586;MP:0011426;MP:0003588;MP:0003587	1	1	0	0
HP:0000073	Ureteral duplication	MP:0003584	bifid ureter	best	MP:0011493	double ureter	MP:0011493;MP:0011486;MP:0003587;MP:0011426;MP:0000534	0	0	2	1
HP:0000073	Ureteral duplication	MP:0003584	bifid ureter	diffused	MP:0011493	double ureter	MP:0011493;MP:0011426;MP:0011486;MP:0003587;MP:0003590	0	0	2	2
HP:0000073	Ureteral duplication	MP:0003584	bifid ureter	plain	MP:0011493	double ureter	MP:0011493;MP:0011486;MP:0003587;MP:0011426;MP:0003590	0	0	2	2
HP:0000074	Ureteropelvic junction obstruction	MP:0011491	ureteropelvic junction obstruction	best	MP:0011491	ureteropelvic junction obstruction	MP:0011491;MP:0011490;MP:0011487;MP:0011489;MP:0003587	1	1	0	0
HP:0000074	Ureteropelvic junction obstruction	MP:0011491	ureteropelvic junction obstruction	diffused	MP:0011491	ureteropelvic junction obstruction	MP:0011491;MP:0011490;MP:0011489;MP:0003587;MP:0011487	1	1	0	0
HP:0000074	Ureteropelvic junction obstruction	MP:0011491	ureteropelvic junction obstruction	plain	MP:0011491	ureteropelvic junction obstruction	MP:0011491;MP:0011490;MP:0011489;MP:0003587;MP:0003588	1	1	0	0
HP:0000075	Renal duplication	MP:0011803	double kidney pelvis	best	MP:0000527	abnormal kidney development	MP:0000527;MP:0004967;MP:0003014;MP:0002706;MP:0003604	0	0	3	3
HP:0000075	Renal duplication	MP:0011803	double kidney pelvis	diffused	MP:0004967	abnormal kidney epithelium morphology	MP:0004967;MP:0003014;MP:0000527;MP:0000521;MP:0002706	0	0	3	3
HP:0000075	Renal duplication	MP:0011803	double kidney pelvis	plain	MP:0004967	abnormal kidney epithelium morphology	MP:0004967;MP:0003014;MP:0002706;MP:0003985;MP:0004969	0	0	3	3
HP:0000076	Vesicoureteral reflux	MP:0001948	vesicoureteral reflux	best	MP:0001948	vesicoureteral reflux	MP:0001948;MP:0003590;MP:0011783;MP:0011492;MP:0011488	1	1	0	0
HP:0000076	Vesicoureteral reflux	MP:0001948	vesicoureteral reflux	diffused	MP:0001948	vesicoureteral reflux	MP:0001948;MP:0003590;MP:0011783;MP:0011492;MP:0011488	1	1	0	0
HP:0000076	Vesicoureteral reflux	MP:0001948	vesicoureteral reflux	plain	MP:0003590	ureteral reflux	MP:0003590;MP:0001948;MP:0011783;MP:0011492;MP:0011488	0	1	4	0
HP:0000077	Abnormality of the kidney	MP:0002135	abnormal kidney morphology	best	MP:0001859	kidney inflammation	MP:0001859;MP:0000527;MP:0002136;MP:0002135;MP:0011444	0	1	3	0
HP:0000077	Abnormality of the kidney	MP:0002135	abnormal kidney morphology	diffused	MP:0001859	kidney inflammation	MP:0001859;MP:0000527;MP:0002136;MP:0002135;MP:0011444	0	1	3	0
HP:0000077	Abnormality of the kidney	MP:0002136	abnormal kidney physiology	plain	MP:0001859	kidney inflammation	MP:0001859;MP:0000527;MP:0011417;MP:0002136;MP:0011444	0	1	1	0
HP:0000078	Abnormality of the genital system	MP:0001919	abnormal reproductive system physiology	best	MP:0013136	genital discharge	MP:0013136;MP:0005187;MP:0003129;MP:0000534;MP:0003630	0	0	1	1
HP:0000078	Abnormality of the genital system	MP:0001919	abnormal reproductive system physiology	diffused	MP:0013136	genital discharge	MP:0013136;MP:0005187;MP:0003129;MP:0005647;MP:0000653	0	0	1	1
HP:0000078	Abnormality of the genital system	MP:0001919	abnormal reproductive system physiology	plain	MP:0013136	genital discharge	MP:0013136;MP:0005187;MP:0013055;MP:0003129;MP:0004245	0	0	1	1
HP:0000079	Abnormality of the urinary system	MP:0000516	abnormal renal/urinary system morphology	best	MP:0000534	abnormal ureter morphology	MP:0000534;MP:0003630;MP:0011484;MP:0011762;MP:0003942	0	0	1	1
HP:0000079	Abnormality of the urinary system	MP:0000516	abnormal renal/urinary system morphology	diffused	MP:0003630	abnormal urothelium morphology	MP:0003630;MP:0003942;MP:0011762;MP:0000778;MP:0001859	0	0	1	1
HP:0000079	Abnormality of the urinary system	MP:0000516	abnormal renal/urinary system morphology	plain	MP:0003630	abnormal urothelium morphology	MP:0003630;MP:0003942;MP:0005360;MP:0011762;MP:0009646	0	0	1	1
HP:0000080	Abnormality of reproductive system physiology	MP:0001919	abnormal reproductive system physiology	best	MP:0013136	genital discharge	MP:0013136;MP:0005647;MP:0013326;MP:0013327;MP:0002779	0	0	1	1
HP:0000080	Abnormality of reproductive system physiology	MP:0001919	abnormal reproductive system physiology	diffused	MP:0013136	genital discharge	MP:0013136;MP:0005647;MP:0013326;MP:0013327;MP:0002779	0	0	1	1
HP:0000080	Abnormality of reproductive system physiology	MP:0001919	abnormal reproductive system physiology	plain	MP:0013136	genital discharge	MP:0013136;MP:0005647;MP:0013326;MP:0013327;MP:0004245	0	0	1	1
HP:0000081	Duplicated collecting system	MP:0002135	abnormal kidney morphology	best	MP:0011493	double ureter	MP:0011493;MP:0011486;MP:0004017;MP:0011803;MP:0004194	0	0	3	1
HP:0000081	Duplicated collecting system	MP:0002135	abnormal kidney morphology	diffused	MP:0011493	double ureter	MP:0011493;MP:0011486;MP:0011803;MP:0004017;MP:0004194	0	0	3	1
HP:0000081	Duplicated collecting system	MP:0002135	abnormal kidney morphology	plain	MP:0011493	double ureter	MP:0011493;MP:0011486;MP:0011803;MP:0004017;MP:0011767	0	0	3	1
HP:0000083	Renal insufficiency	MP:0003606	kidney failure	best	MP:0011444	abnormal renal water homeostasis	MP:0011444;MP:0011417;MP:0013285;MP:0003606;MP:0002136	0	1	2	0
HP:0000083	Renal insufficiency	MP:0003606	kidney failure	diffused	MP:0011444	abnormal renal water homeostasis	MP:0011444;MP:0002136;MP:0011417;MP:0013285;MP:0003606	0	1	2	0
HP:0000083	Renal insufficiency	MP:0003606	kidney failure	plain	MP:0011444	abnormal renal water homeostasis	MP:0011444;MP:0003606;MP:0011417;MP:0013285;MP:0002136	0	1	2	0
HP:0000085	Horseshoe kidney	MP:0003605	fused kidneys	best	MP:0003605	fused kidneys	MP:0003605;MP:0004967;MP:0000527;MP:0002706;MP:0001859	1	1	0	0
HP:0000085	Horseshoe kidney	MP:0003605	fused kidneys	diffused	MP:0003605	fused kidneys	MP:0003605;MP:0004967;MP:0003014;MP:0002706;MP:0000527	1	1	0	0
HP:0000085	Horseshoe kidney	MP:0003605	fused kidneys	plain	MP:0003605	fused kidneys	MP:0003605;MP:0011361;MP:0003068;MP:0010985;MP:0004967	1	1	0	0
HP:0000086	Ectopic kidney	MP:0003600	ectopic kidney	best	MP:0003600	ectopic kidney	MP:0003600;MP:0011361;MP:0000527;MP:0003605;MP:0002706	1	1	0	0
HP:0000086	Ectopic kidney	MP:0003600	ectopic kidney	diffused	MP:0003600	ectopic kidney	MP:0003600;MP:0011361;MP:0003605;MP:0000527;MP:0004967	1	1	0	0
HP:0000086	Ectopic kidney	MP:0003600	ectopic kidney	plain	MP:0003600	ectopic kidney	MP:0003600;MP:0011361;MP:0003605;MP:0000528;MP:0003068	1	1	0	0
HP:0000089	Renal hypoplasia	MP:0003446	renal hypoplasia	best	MP:0003446	renal hypoplasia	MP:0003446;MP:0000527;MP:0003881;MP:0000520;MP:0003626	1	1	0	0
HP:0000089	Renal hypoplasia	MP:0003446	renal hypoplasia	diffused	MP:0003446	renal hypoplasia	MP:0003446;MP:0003626;MP:0011360;MP:0011565;MP:0003881	1	1	0	0
HP:0000089	Renal hypoplasia	MP:0003446	renal hypoplasia	plain	MP:0003446	renal hypoplasia	MP:0003446;MP:0003626;MP:0011565;MP:0011360;MP:0000520	1	1	0	0
HP:0000090	Nephronophthisis	MP:0003014	abnormal kidney medulla morphology	best	MP:0011329	abnormal inner renal medulla vasa recta morphology	MP:0011329;MP:0011332;MP:0011330;MP:0011333;MP:0000526	0	0	2	1
HP:0000090	Nephronophthisis	MP:0003014	abnormal kidney medulla morphology	diffused	MP:0011332	abnormal kidney outer medulla morphology	MP:0011332;MP:0011329;MP:0011330;MP:0011333;MP:0000526	0	0	1	1
HP:0000090	Nephronophthisis	MP:0003014	abnormal kidney medulla morphology	plain	MP:0011332	abnormal kidney outer medulla morphology	MP:0011332;MP:0011333;MP:0011329;MP:0011330;MP:0004192	0	0	1	1
HP:0000091	Abnormality of the renal tubule	MP:0002703	abnormal renal tubule morphology	best	MP:0002703	abnormal renal tubule morphology	MP:0002703;MP:0003881;MP:0012024;MP:0000524;MP:0004755	1	1	0	0
HP:0000091	Abnormality of the renal tubule	MP:0002703	abnormal renal tubule morphology	diffused	MP:0002703	abnormal renal tubule morphology	MP:0002703;MP:0003881;MP:0000524;MP:0004757;MP:0004755	1	1	0	0
HP:0000091	Abnormality of the renal tubule	MP:0002703	abnormal renal tubule morphology	plain	MP:0002703	abnormal renal tubule morphology	MP:0002703;MP:0000524;MP:0003881;MP:0011292;MP:0012024	1	1	0	0
HP:0000092	Tubular atrophy	MP:0011346	renal tubule atrophy	best	MP:0011346	renal tubule atrophy	MP:0011346;MP:0011844;MP:0011423;MP:0002704;MP:0004154	1	1	0	0
HP:0000092	Tubular atrophy	MP:0011346	renal tubule atrophy	diffused	MP:0011346	renal tubule atrophy	MP:0011346;MP:0002704;MP:0004154;MP:0011844;MP:0000524	1	1	0	0
HP:0000092	Tubular atrophy	MP:0011346	renal tubule atrophy	plain	MP:0002704	tubular nephritis	MP:0002704;MP:0004154;MP:0011408;MP:0000524;MP:0011346	0	1	2	0
HP:0000093	Proteinuria	MP:0002962	increased urine protein level	best	MP:0002962	increased urine protein level	MP:0002962;MP:0006315;MP:0011558;MP:0009643;MP:0001760	1	1	0	0
HP:0000093	Proteinuria	MP:0002962	increased urine protein level	diffused	MP:0002962	increased urine protein level	MP:0002962;MP:0006315;MP:0009643;MP:0002963;MP:0001760	1	1	0	0
HP:0000093	Proteinuria	MP:0002962	increased urine protein level	plain	MP:0002962	increased urine protein level	MP:0002962;MP:0011533;MP:0006034;MP:0002963;MP:0006315	1	1	0	0
HP:0000095	Abnormality of renal glomerulus morphology	MP:0005325	abnormal renal glomerulus morphology	best	MP:0002828	abnormal renal glomerular capsule morphology	MP:0002828;MP:0002827;MP:0011348;MP:0005325;MP:0011313	0	1	2	0
HP:0000095	Abnormality of renal glomerulus morphology	MP:0005325	abnormal renal glomerulus morphology	diffused	MP:0002828	abnormal renal glomerular capsule morphology	MP:0002828;MP:0002827;MP:0011348;MP:0005325;MP:0011313	0	1	2	0
HP:0000095	Abnormality of renal glomerulus morphology	MP:0005325	abnormal renal glomerulus morphology	plain	MP:0002828	abnormal renal glomerular capsule morphology	MP:0002828;MP:0005325;MP:0011348;MP:0002827;MP:0003670	0	1	2	0
HP:0000096	Glomerulosclerosis	MP:0005264	glomerulosclerosis	best	MP:0005264	glomerulosclerosis	MP:0005264;MP:0011377;MP:0020518;MP:0005325;MP:0011339	1	1	0	0
HP:0000096	Glomerulosclerosis	MP:0005264	glomerulosclerosis	diffused	MP:0005264	glomerulosclerosis	MP:0005264;MP:0011377;MP:0020518;MP:0004505;MP:0005325	1	1	0	0
HP:0000096	Glomerulosclerosis	MP:0005264	glomerulosclerosis	plain	MP:0005264	glomerulosclerosis	MP:0005264;MP:0011377;MP:0020519;MP:0020518;MP:0005325	1	1	0	0
HP:0000097	Focal segmental glomerulosclerosis	MP:0005264	glomerulosclerosis	best	MP:0005264	glomerulosclerosis	MP:0005264;MP:0002743;MP:0011377;MP:0020518;MP:0020519	1	1	0	0
HP:0000097	Focal segmental glomerulosclerosis	MP:0005264	glomerulosclerosis	diffused	MP:0005264	glomerulosclerosis	MP:0005264;MP:0011377;MP:0020518;MP:0020519;MP:0011339	1	1	0	0
HP:0000097	Focal segmental glomerulosclerosis	MP:0005264	glomerulosclerosis	plain	MP:0005264	glomerulosclerosis	MP:0005264;MP:0020519;MP:0011377;MP:0020518;MP:0011567	1	1	0	0
HP:0000098	Tall stature	MP:0001254	increased body height	best	MP:0001253	abnormal body height	MP:0001253;MP:0001254;MP:0001255;MP:0001264;MP:0020208	0	1	1	0
HP:0000098	Tall stature	MP:0001254	increased body height	diffused	MP:0001255	decreased body height	MP:0001255;MP:0001253;MP:0001254;MP:0001264;MP:0001265	0	1	2	0
HP:0000098	Tall stature	MP:0001254	increased body height	plain	MP:0001255	decreased body height	MP:0001255;MP:0001253;MP:0001254;MP:0001264;MP:0020208	0	1	2	0
HP:0000099	Glomerulonephritis	MP:0002743	glomerulonephritis	best	MP:0002743	glomerulonephritis	MP:0002743;MP:0001859;MP:0002704;MP:0011405;MP:0011403	1	1	0	0
HP:0000099	Glomerulonephritis	MP:0002743	glomerulonephritis	diffused	MP:0002743	glomerulonephritis	MP:0002743;MP:0002704;MP:0001859;MP:0004505;MP:0011405	1	1	0	0
HP:0000099	Glomerulonephritis	MP:0002743	glomerulonephritis	plain	MP:0002743	glomerulonephritis	MP:0002743;MP:0002704;MP:0011405;MP:0011403;MP:0020518	1	1	0	0
HP:0000100	Nephrotic syndrome	MP:0002136	abnormal kidney physiology	best	MP:0013285	abnormal renal filtration	MP:0013285;MP:0011417;MP:0011444;MP:0011863;MP:0000525	0	0	1	1
HP:0000100	Nephrotic syndrome	MP:0002136	abnormal kidney physiology	diffused	MP:0011863	abnormal podocyte physiology	MP:0011863;MP:0013285;MP:0011444;MP:0000525;MP:0011417	0	0	1	1
HP:0000100	Nephrotic syndrome	MP:0002136	abnormal kidney physiology	plain	MP:0011417	abnormal renal transport	MP:0011417;MP:0011444;MP:0013285;MP:0000525;MP:0011863	0	0	1	1
HP:0000103	Polyuria	MP:0001762	polyuria	best	MP:0001762	polyuria	MP:0001762;MP:0003620;MP:0011431;MP:0002962;MP:0011432	1	1	0	0
HP:0000103	Polyuria	MP:0001762	polyuria	diffused	MP:0001762	polyuria	MP:0001762;MP:0003620;MP:0011431;MP:0011432;MP:0002962	1	1	0	0
HP:0000103	Polyuria	MP:0001762	polyuria	plain	MP:0001762	polyuria	MP:0001762;MP:0003620;MP:0011431;MP:0011432;MP:0011535	1	1	0	0
HP:0000104	Renal agenesis	MP:0000520	absent kidney	best	MP:0000520	absent kidney	MP:0000520;MP:0003604;MP:0003446;MP:0000527;MP:0002706	1	1	0	0
HP:0000104	Renal agenesis	MP:0000520	absent kidney	diffused	MP:0000520	absent kidney	MP:0000520;MP:0003604;MP:0003446;MP:0000527;MP:0003626	1	1	0	0
HP:0000104	Renal agenesis	MP:0000520	absent kidney	plain	MP:0000520	absent kidney	MP:0000520;MP:0003446;MP:0003604;MP:0003626;MP:0011438	1	1	0	0
HP:0000105	Enlarged kidney	MP:0003068	enlarged kidney	best	MP:0003675	kidney cysts	MP:0003675;MP:0002706;MP:0004967;MP:0000527;MP:0003881	0	0	3	1
HP:0000105	Enlarged kidney	MP:0003068	enlarged kidney	diffused	MP:0004967	abnormal kidney epithelium morphology	MP:0004967;MP:0003675;MP:0003014;MP:0002706;MP:0003068	0	1	3	0
HP:0000105	Enlarged kidney	MP:0003068	enlarged kidney	plain	MP:0003068	enlarged kidney	MP:0003068;MP:0003675;MP:0004967;MP:0003014;MP:0008528	1	1	0	0
HP:0000107	Renal cyst	MP:0003675	kidney cysts	best	MP:0003675	kidney cysts	MP:0003675;MP:0004967;MP:0000527;MP:0003014;MP:0002706	1	1	0	0
HP:0000107	Renal cyst	MP:0003675	kidney cysts	diffused	MP:0003675	kidney cysts	MP:0003675;MP:0004967;MP:0003014;MP:0002706;MP:0000521	1	1	0	0
HP:0000107	Renal cyst	MP:0003675	kidney cysts	plain	MP:0003675	kidney cysts	MP:0003675;MP:0004967;MP:0003014;MP:0008528;MP:0011307	1	1	0	0
HP:0000108	Renal corticomedullary cysts	MP:0011308	kidney corticomedullary cysts	best	MP:0011308	kidney corticomedullary cysts	MP:0011308;MP:0011307;MP:0000522;MP:0003675;MP:0000521	1	1	0	0
HP:0000108	Renal corticomedullary cysts	MP:0011308	kidney corticomedullary cysts	diffused	MP:0011308	kidney corticomedullary cysts	MP:0011308;MP:0011307;MP:0000522;MP:0011332;MP:0011333	1	1	0	0
HP:0000108	Renal corticomedullary cysts	MP:0011308	kidney corticomedullary cysts	plain	MP:0011308	kidney corticomedullary cysts	MP:0011308;MP:0011307;MP:0000522;MP:0011332;MP:0011333	1	1	0	0
HP:0000110	Renal dysplasia	MP:0002135	abnormal kidney morphology	best	MP:0004967	abnormal kidney epithelium morphology	MP:0004967;MP:0000527;MP:0002706;MP:0003014;MP:0003604	0	0	1	1
HP:0000110	Renal dysplasia	MP:0002135	abnormal kidney morphology	diffused	MP:0004967	abnormal kidney epithelium morphology	MP:0004967;MP:0003014;MP:0000521;MP:0002706;MP:0000527	0	0	1	1
HP:0000110	Renal dysplasia	MP:0002135	abnormal kidney morphology	plain	MP:0004967	abnormal kidney epithelium morphology	MP:0004967;MP:0003014;MP:0002706;MP:0003985;MP:0000527	0	0	1	1
HP:0000111	Renal juxtaglomerular cell hypertrophy/hyperplasia	MP:0005325	abnormal renal glomerulus morphology	best	MP:0002829	abnormal juxtaglomerular apparatus morphology	MP:0002829;MP:0011294;MP:0011301;MP:0011300;MP:0011871	0	0	3	1
HP:0000111	Renal juxtaglomerular cell hypertrophy/hyperplasia	MP:0005325	abnormal renal glomerulus morphology	diffused	MP:0011294	renal glomerulus hypertrophy	MP:0011294;MP:0002829;MP:0011301;MP:0011300;MP:0011871	0	0	1	1
HP:0000111	Renal juxtaglomerular cell hypertrophy/hyperplasia	MP:0005325	abnormal renal glomerulus morphology	plain	MP:0011294	renal glomerulus hypertrophy	MP:0011294;MP:0011301;MP:0002829;MP:0011369;MP:0011300	0	0	1	1
HP:0000112	Nephropathy	MP:0002136	abnormal kidney physiology	best	MP:0011417	abnormal renal transport	MP:0011417;MP:0011444;MP:0013285;MP:0011367;MP:0011439	0	0	1	1
HP:0000112	Nephropathy	MP:0002136	abnormal kidney physiology	diffused	MP:0011417	abnormal renal transport	MP:0011417;MP:0011444;MP:0013285;MP:0002136;MP:0011367	0	1	1	0
HP:0000112	Nephropathy	MP:0002136	abnormal kidney physiology	plain	MP:0011417	abnormal renal transport	MP:0011417;MP:0011444;MP:0013285;MP:0002136;MP:0011367	0	1	1	0
HP:0000113	Polycystic kidney dysplasia	MP:0008528	polycystic kidney	best	MP:0008528	polycystic kidney	MP:0008528;MP:0003675;MP:0011682;MP:0011307;MP:0011308	1	1	0	0
HP:0000113	Polycystic kidney dysplasia	MP:0008528	polycystic kidney	diffused	MP:0008528	polycystic kidney	MP:0008528;MP:0003675;MP:0011682;MP:0011307;MP:0011308	1	1	0	0
HP:0000113	Polycystic kidney dysplasia	MP:0008528	polycystic kidney	plain	MP:0008528	polycystic kidney	MP:0008528;MP:0003675;MP:0011682;MP:0011307;MP:0011308	1	1	0	0
HP:0000114	Proximal tubulopathy	MP:0002703	abnormal renal tubule morphology	best	MP:0004756	abnormal proximal convoluted tubule morphology	MP:0004756;MP:0002703;MP:0009050;MP:0004755;MP:0000524	0	1	1	0
HP:0000114	Proximal tubulopathy	MP:0002703	abnormal renal tubule morphology	diffused	MP:0004756	abnormal proximal convoluted tubule morphology	MP:0004756;MP:0002703;MP:0009050;MP:0000524;MP:0004755	0	1	1	0
HP:0000114	Proximal tubulopathy	MP:0002703	abnormal renal tubule morphology	plain	MP:0002703	abnormal renal tubule morphology	MP:0002703;MP:0004756;MP:0000524;MP:0009050;MP:0011408	1	1	0	0
HP:0000117	Renal phosphate wasting	MP:0002900	abnormal urine phosphate level	best	MP:0002902	decreased urine phosphate level	MP:0002902;MP:0002900;MP:0002901;MP:0000198;MP:0001566	0	1	1	0
HP:0000117	Renal phosphate wasting	MP:0002900	abnormal urine phosphate level	diffused	MP:0002902	decreased urine phosphate level	MP:0002902;MP:0002901;MP:0002900;MP:0000198;MP:0001566	0	1	1	0
HP:0000117	Renal phosphate wasting	MP:0002900	abnormal urine phosphate level	plain	MP:0002902	decreased urine phosphate level	MP:0002902;MP:0002901;MP:0002900;MP:0000198;MP:0001566	0	1	1	0
HP:0000118	Phenotypic abnormality	MP:0002006	neoplasm	best	MP:0000001	mammalian phenotype	MP:0000001;MP:0003012;MP:0005384;MP:0005369;MP:0005379	0	0	1	1
HP:0000118	Phenotypic abnormality	MP:0002006	neoplasm	diffused	MP:0030493	abnormal tooth root morphology	MP:0030493;MP:0013950;MP:0020637;MP:0000961;MP:0000964	0	0	7	7
HP:0000118	Phenotypic abnormality	MP:0002006	neoplasm	plain	MP:0013950	abnormal dorsal root ganglion topology	MP:0013950;MP:0030524;MP:0030493;MP:0000962;MP:0000964	0	0	8	7
HP:0000119	Abnormality of the genitourinary system	MP:0000516	abnormal renal/urinary system morphology	best	MP:0000534	abnormal ureter morphology	MP:0000534;MP:0003630;MP:0003129;MP:0003942;MP:0000778	0	0	1	1
HP:0000119	Abnormality of the genitourinary system	MP:0000516	abnormal renal/urinary system morphology	diffused	MP:0003129	persistent cloaca	MP:0003129;MP:0003630;MP:0003942;MP:0000778;MP:0005187	0	0	1	1
HP:0000119	Abnormality of the genitourinary system	MP:0000516	abnormal renal/urinary system morphology	plain	MP:0003630	abnormal urothelium morphology	MP:0003630;MP:0003942;MP:0003129;MP:0005187;MP:0005360	0	0	1	1
HP:0000121	Nephrocalcinosis	MP:0003197	nephrocalcinosis	best	MP:0003197	nephrocalcinosis	MP:0003197;MP:0003195;MP:0002985;MP:0003881;MP:0000527	1	1	0	0
HP:0000121	Nephrocalcinosis	MP:0003197	nephrocalcinosis	diffused	MP:0003197	nephrocalcinosis	MP:0003197;MP:0003195;MP:0004967;MP:0003014;MP:0011425	1	1	0	0
HP:0000121	Nephrocalcinosis	MP:0003197	nephrocalcinosis	plain	MP:0003197	nephrocalcinosis	MP:0003197;MP:0003195;MP:0004967;MP:0003014;MP:0003881	1	1	0	0
HP:0000122	Unilateral renal agenesis	MP:0003604	single kidney	best	MP:0003604	single kidney	MP:0003604;MP:0000520;MP:0000527;MP:0002706;MP:0004967	1	1	0	0
HP:0000122	Unilateral renal agenesis	MP:0003604	single kidney	diffused	MP:0003604	single kidney	MP:0003604;MP:0000520;MP:0000527;MP:0004967;MP:0004017	1	1	0	0
HP:0000122	Unilateral renal agenesis	MP:0003604	single kidney	plain	MP:0003604	single kidney	MP:0003604;MP:0000520;MP:0011438;MP:0000528;MP:0004017	1	1	0	0
HP:0000123	Nephritis	MP:0001859	kidney inflammation	best	MP:0001859	kidney inflammation	MP:0001859;MP:0011417;MP:0013285;MP:0011444;MP:0004051	1	1	0	0
HP:0000123	Nephritis	MP:0001859	kidney inflammation	diffused	MP:0001859	kidney inflammation	MP:0001859;MP:0011417;MP:0002136;MP:0011444;MP:0002704	1	1	0	0
HP:0000123	Nephritis	MP:0001859	kidney inflammation	plain	MP:0001859	kidney inflammation	MP:0001859;MP:0011417;MP:0002704;MP:0011444;MP:0013285	1	1	0	0
HP:0000124	Renal tubular dysfunction	MP:0000525	renal tubular acidosis	best	MP:0013285	abnormal renal filtration	MP:0013285;MP:0011417;MP:0011444;MP:0011367;MP:0004051	0	0	2	2
HP:0000124	Renal tubular dysfunction	MP:0000525	renal tubular acidosis	diffused	MP:0013285	abnormal renal filtration	MP:0013285;MP:0011417;MP:0011444;MP:0002136;MP:0011367	0	0	2	1
HP:0000124	Renal tubular dysfunction	MP:0000525	renal tubular acidosis	plain	MP:0011417	abnormal renal transport	MP:0011417;MP:0013285;MP:0011444;MP:0002136;MP:0004051	0	0	2	1
HP:0000125	Pelvic kidney	MP:0011361	pelvic kidney	best	MP:0003600	ectopic kidney	MP:0003600;MP:0011361;MP:0000527;MP:0004967;MP:0004194	0	1	1	0
HP:0000125	Pelvic kidney	MP:0011361	pelvic kidney	diffused	MP:0011361	pelvic kidney	MP:0011361;MP:0003600;MP:0000527;MP:0004967;MP:0004194	1	1	0	0
HP:0000125	Pelvic kidney	MP:0011361	pelvic kidney	plain	MP:0011361	pelvic kidney	MP:0011361;MP:0003600;MP:0000528;MP:0003613;MP:0003605	1	1	0	0
HP:0000126	Hydronephrosis	MP:0000519	hydronephrosis	best	MP:0000519	hydronephrosis	MP:0000519;MP:0004194;MP:0011336;MP:0011335;MP:0011306	1	1	0	0
HP:0000126	Hydronephrosis	MP:0000519	hydronephrosis	diffused	MP:0000519	hydronephrosis	MP:0000519;MP:0004194;MP:0011306;MP:0011336;MP:0011335	1	1	0	0
HP:0000126	Hydronephrosis	MP:0000519	hydronephrosis	plain	MP:0000519	hydronephrosis	MP:0000519;MP:0004194;MP:0011306;MP:0011336;MP:0011803	1	1	0	0
HP:0000127	Renal salt wasting	MP:0002900	abnormal urine phosphate level	best	MP:0009643	abnormal urine homeostasis	MP:0009643;MP:0003589;MP:0002136;MP:0000534;MP:0004050	0	0	1	1
HP:0000127	Renal salt wasting	MP:0002900	abnormal urine phosphate level	diffused	MP:0009643	abnormal urine homeostasis	MP:0009643;MP:0002136;MP:0004050;MP:0002135;MP:0003942	0	0	1	1
HP:0000127	Renal salt wasting	MP:0002900	abnormal urine phosphate level	plain	MP:0009643	abnormal urine homeostasis	MP:0009643;MP:0002136;MP:0003619;MP:0001756;MP:0003942	0	0	1	1
HP:0000128	Renal potassium wasting	MP:0004820	abnormal urine potassium level	best	MP:0011541	decreased urine aldosterone level	MP:0011541;MP:0011540;MP:0005619;MP:0005618;MP:0004119	0	0	5	1
HP:0000128	Renal potassium wasting	MP:0004820	abnormal urine potassium level	diffused	MP:0005619	increased urine potassium level	MP:0005619;MP:0004119;MP:0005618;MP:0004820;MP:0012370	0	1	1	0
HP:0000128	Renal potassium wasting	MP:0004820	abnormal urine potassium level	plain	MP:0005619	increased urine potassium level	MP:0005619;MP:0005618;MP:0004119;MP:0004820;MP:0012370	0	1	1	0
HP:0000130	Abnormality of the uterus	MP:0001120	abnormal uterus morphology	best	MP:0001120	abnormal uterus morphology	MP:0001120;MP:0009209;MP:0001139;MP:0001126;MP:0009210	1	1	0	0
HP:0000130	Abnormality of the uterus	MP:0001120	abnormal uterus morphology	diffused	MP:0001120	abnormal uterus morphology	MP:0001120;MP:0001139;MP:0009209;MP:0009210;MP:0001126	1	1	0	0
HP:0000130	Abnormality of the uterus	MP:0001120	abnormal uterus morphology	plain	MP:0001120	abnormal uterus morphology	MP:0001120;MP:0009210;MP:0001139;MP:0009209;MP:0001126	1	1	0	0
HP:0000131	Uterine leiomyoma	MP:0003570	increased uterus leiomyoma incidence	best	MP:0003570	increased uterus leiomyoma incidence	MP:0003570;MP:0003569;MP:0009223;MP:0009222;MP:0004868	1	1	0	0
HP:0000131	Uterine leiomyoma	MP:0003570	increased uterus leiomyoma incidence	diffused	MP:0003570	increased uterus leiomyoma incidence	MP:0003570;MP:0003569;MP:0009223;MP:0009222;MP:0004868	1	1	0	0
HP:0000131	Uterine leiomyoma	MP:0003570	increased uterus leiomyoma incidence	plain	MP:0003570	increased uterus leiomyoma incidence	MP:0003570;MP:0003569;MP:0009222;MP:0009223;MP:0009085	1	1	0	0
HP:0000132	Menorrhagia	MP:0003375	abnormal menstrual cycle	best	MP:0001914	hemorrhage	MP:0001914;MP:0011514;MP:0001634;MP:0001182;MP:0000533	0	0	5	5
HP:0000132	Menorrhagia	MP:0003375	abnormal menstrual cycle	diffused	MP:0003376	amenorrhea	MP:0003376;MP:0005607;MP:0005606;MP:0001182;MP:0011514	0	0	1	1
HP:0000132	Menorrhagia	MP:0003375	abnormal menstrual cycle	plain	MP:0003376	amenorrhea	MP:0003376;MP:0005607;MP:0005606;MP:0003375;MP:0009276	0	1	1	0
HP:0000133	Gonadal dysgenesis	MP:0009205	abnormal internal male genitalia morphology	best	MP:0001139	abnormal vagina morphology	MP:0001139;MP:0001146;MP:0001158;MP:0001120;MP:0003531	0	0	5	1
HP:0000133	Gonadal dysgenesis	MP:0009205	abnormal internal male genitalia morphology	diffused	MP:0001158	abnormal prostate gland morphology	MP:0001158;MP:0011411;MP:0002059;MP:0013317;MP:0002214	0	0	1	1
HP:0000133	Gonadal dysgenesis	MP:0009205	abnormal internal male genitalia morphology	plain	MP:0002214	streak gonad	MP:0002214;MP:0011411;MP:0001139;MP:0001158;MP:0001120	0	0	4	1
HP:0000134	Female hypogonadism	MP:0001127	small ovary	best	MP:0001116	small gonad	MP:0001116;MP:0003578;MP:0003507;MP:0002783;MP:0002996	0	0	1	1
HP:0000134	Female hypogonadism	MP:0001127	small ovary	diffused	MP:0001116	small gonad	MP:0001116;MP:0001127;MP:0003578;MP:0001147;MP:0003507	0	1	1	0
HP:0000134	Female hypogonadism	MP:0001127	small ovary	plain	MP:0001116	small gonad	MP:0001116;MP:0001127;MP:0003578;MP:0001147;MP:0003507	0	1	1	0
HP:0000135	Hypogonadism	MP:0001116	small gonad	best	MP:0005647	abnormal sex gland physiology	MP:0005647;MP:0002779;MP:0001116;MP:0013326;MP:0013327	0	1	6	0
HP:0000135	Hypogonadism	MP:0001116	small gonad	diffused	MP:0001116	small gonad	MP:0001116;MP:0005644;MP:0002214;MP:0001147;MP:0005647	1	1	0	0
HP:0000135	Hypogonadism	MP:0001116	small gonad	plain	MP:0001116	small gonad	MP:0001116;MP:0002214;MP:0005644;MP:0001147;MP:0002996	1	1	0	0
HP:0000136	Bifid uterus	MP:0003559	bifid uterus	best	MP:0003559	bifid uterus	MP:0003559;MP:0003533;MP:0001120;MP:0003572;MP:0004902	1	1	0	0
HP:0000136	Bifid uterus	MP:0003559	bifid uterus	diffused	MP:0003559	bifid uterus	MP:0003559;MP:0003533;MP:0003572;MP:0004902;MP:0003558	1	1	0	0
HP:0000136	Bifid uterus	MP:0003559	bifid uterus	plain	MP:0003559	bifid uterus	MP:0003559;MP:0003533;MP:0003584;MP:0003612;MP:0003601	1	1	0	0
HP:0000137	Abnormality of the ovary	MP:0001126	abnormal ovary morphology	best	MP:0001126	abnormal ovary morphology	MP:0001126;MP:0004853;MP:0003582;MP:0020491;MP:0014011	1	1	0	0
HP:0000137	Abnormality of the ovary	MP:0001126	abnormal ovary morphology	diffused	MP:0001126	abnormal ovary morphology	MP:0001126;MP:0004853;MP:0020491;MP:0013236;MP:0003582	1	1	0	0
HP:0000137	Abnormality of the ovary	MP:0001126	abnormal ovary morphology	plain	MP:0001126	abnormal ovary morphology	MP:0001126;MP:0020491;MP:0013236;MP:0004853;MP:0014011	1	1	0	0
HP:0000138	Ovarian cyst	MP:0002016	ovary cysts	best	MP:0002016	ovary cysts	MP:0002016;MP:0009444;MP:0013236;MP:0001131;MP:0014011	1	1	0	0
HP:0000138	Ovarian cyst	MP:0002016	ovary cysts	diffused	MP:0009444	ovarian follicular cyst	MP:0009444;MP:0002016;MP:0013236;MP:0001131;MP:0014011	0	1	1	0
HP:0000138	Ovarian cyst	MP:0002016	ovary cysts	plain	MP:0009444	ovarian follicular cyst	MP:0009444;MP:0002016;MP:0013236;MP:0001131;MP:0014011	0	1	1	0
HP:0000139	Uterine prolapse	MP:0005577	uterus prolapse	best	MP:0005577	uterus prolapse	MP:0005577;MP:0001120;MP:0004902;MP:0003572;MP:0009085	1	1	0	0
HP:0000139	Uterine prolapse	MP:0005577	uterus prolapse	diffused	MP:0005577	uterus prolapse	MP:0005577;MP:0001120;MP:0004902;MP:0003572;MP:0002637	1	1	0	0
HP:0000139	Uterine prolapse	MP:0005577	uterus prolapse	plain	MP:0005577	uterus prolapse	MP:0005577;MP:0004902;MP:0001120;MP:0002637;MP:0013398	1	1	0	0
HP:0000140	Abnormality of the menstrual cycle	MP:0003375	abnormal menstrual cycle	best	MP:0003375	abnormal menstrual cycle	MP:0003375;MP:0009344;MP:0001126;MP:0009209;MP:0001139	1	1	0	0
HP:0000140	Abnormality of the menstrual cycle	MP:0003375	abnormal menstrual cycle	diffused	MP:0003375	abnormal menstrual cycle	MP:0003375;MP:0009344;MP:0009209;MP:0001126;MP:0009224	1	1	0	0
HP:0000140	Abnormality of the menstrual cycle	MP:0003375	abnormal menstrual cycle	plain	MP:0003375	abnormal menstrual cycle	MP:0003375;MP:0009344;MP:0009209;MP:0003376;MP:0001126	1	1	0	0
HP:0000141	Amenorrhea	MP:0003376	amenorrhea	best	MP:0003376	amenorrhea	MP:0003376;MP:0003375;MP:0009344;MP:0009224;MP:0008258	1	1	0	0
HP:0000141	Amenorrhea	MP:0003376	amenorrhea	diffused	MP:0003376	amenorrhea	MP:0003376;MP:0003375;MP:0009224;MP:0009344;MP:0009092	1	1	0	0
HP:0000141	Amenorrhea	MP:0003376	amenorrhea	plain	MP:0003376	amenorrhea	MP:0003376;MP:0003375;MP:0009344;MP:0009224;MP:0003077	1	1	0	0
HP:0000142	Abnormal vagina morphology	MP:0001139	abnormal vagina morphology	best	MP:0001139	abnormal vagina morphology	MP:0001139;MP:0009209;MP:0001126;MP:0001120;MP:0003531	1	1	0	0
HP:0000142	Abnormal vagina morphology	MP:0001139	abnormal vagina morphology	diffused	MP:0001139	abnormal vagina morphology	MP:0001139;MP:0003534;MP:0001140;MP:0009209;MP:0003531	1	1	0	0
HP:0000142	Abnormal vagina morphology	MP:0001139	abnormal vagina morphology	plain	MP:0001139	abnormal vagina morphology	MP:0001139;MP:0009209;MP:0003534;MP:0001140;MP:0009210	1	1	0	0
HP:0000143	Rectovaginal fistula	MP:0003320	rectovaginal fistula	best	MP:0003320	rectovaginal fistula	MP:0003320;MP:0009486;MP:0011786;MP:0003318;MP:0003323	1	1	0	0
HP:0000143	Rectovaginal fistula	MP:0003320	rectovaginal fistula	diffused	MP:0003320	rectovaginal fistula	MP:0003320;MP:0009486;MP:0003318;MP:0011786;MP:0009098	1	1	0	0
HP:0000143	Rectovaginal fistula	MP:0003320	rectovaginal fistula	plain	MP:0003320	rectovaginal fistula	MP:0003320;MP:0003318;MP:0009486;MP:0011786;MP:0009098	1	1	0	0
HP:0000144	Decreased fertility	MP:0005410	abnormal fertilization	best	MP:0013136	genital discharge	MP:0013136;MP:0005410;MP:0005647;MP:0002161;MP:0003699	0	1	2	0
HP:0000144	Decreased fertility	MP:0005410	abnormal fertilization	diffused	MP:0013136	genital discharge	MP:0013136;MP:0005647;MP:0002161;MP:0013326;MP:0013327	0	0	2	2
HP:0000144	Decreased fertility	MP:0005410	abnormal fertilization	plain	MP:0013136	genital discharge	MP:0013136;MP:0002161;MP:0005647;MP:0013055;MP:0004245	0	0	2	2
HP:0000145	Transverse vaginal septum	MP:0003533	bifid vagina	best	MP:0009708	vaginal septum	MP:0009708;MP:0001140;MP:0003533;MP:0001141;MP:0008984	0	1	4	0
HP:0000145	Transverse vaginal septum	MP:0003533	bifid vagina	diffused	MP:0009708	vaginal septum	MP:0009708;MP:0001140;MP:0003533;MP:0001141;MP:0008984	0	1	4	0
HP:0000145	Transverse vaginal septum	MP:0003533	bifid vagina	plain	MP:0009708	vaginal septum	MP:0009708;MP:0001141;MP:0001140;MP:0003533;MP:0008984	0	1	4	0
HP:0000147	Polycystic ovaries	MP:0002016	ovary cysts	best	MP:0002016	ovary cysts	MP:0002016;MP:0013236;MP:0014011;MP:0001131;MP:0008528	1	1	0	0
HP:0000147	Polycystic ovaries	MP:0002016	ovary cysts	diffused	MP:0002016	ovary cysts	MP:0002016;MP:0013236;MP:0008528;MP:0001131;MP:0014011	1	1	0	0
HP:0000147	Polycystic ovaries	MP:0002016	ovary cysts	plain	MP:0002016	ovary cysts	MP:0002016;MP:0013236;MP:0008528;MP:0009444;MP:0005158	1	1	0	0
HP:0000148	Vaginal atresia	MP:0001144	vagina atresia	best	MP:0009708	vaginal septum	MP:0009708;MP:0001144;MP:0001140;MP:0003535;MP:0003531	0	1	1	0
HP:0000148	Vaginal atresia	MP:0001144	vagina atresia	diffused	MP:0009708	vaginal septum	MP:0009708;MP:0001144;MP:0001140;MP:0003535;MP:0008977	0	1	1	0
HP:0000148	Vaginal atresia	MP:0001144	vagina atresia	plain	MP:0009708	vaginal septum	MP:0009708;MP:0001144;MP:0001140;MP:0009576;MP:0001141	0	1	1	0
HP:0000149	Ovarian gonadoblastoma	MP:0008000	increased ovary tumor incidence	best	MP:0012411	increased granulosa cell tumor incidence	MP:0012411;MP:0003579;MP:0013539;MP:0008000;MP:0009442	0	1	1	0
HP:0000149	Ovarian gonadoblastoma	MP:0008000	increased ovary tumor incidence	diffused	MP:0003579	increased ovarian carcinoma incidence	MP:0003579;MP:0012411;MP:0013539;MP:0008000;MP:0009442	0	1	1	0
HP:0000149	Ovarian gonadoblastoma	MP:0008000	increased ovary tumor incidence	plain	MP:0014011	abnormal ovary tissue architecture	MP:0014011;MP:0013236;MP:0001131;MP:0003582;MP:0012411	0	0	6	1
HP:0000150	Gonadoblastoma	MP:0002627	increased teratoma incidence	best	MP:0001146	abnormal testis morphology	MP:0001146;MP:0001158;MP:0001126;MP:0002059;MP:0002039	0	0	7	4
HP:0000150	Gonadoblastoma	MP:0002627	increased teratoma incidence	diffused	MP:0001158	abnormal prostate gland morphology	MP:0001158;MP:0002059;MP:0001126;MP:0002039;MP:0001146	0	0	7	4
HP:0000150	Gonadoblastoma	MP:0002627	increased teratoma incidence	plain	MP:0001158	abnormal prostate gland morphology	MP:0001158;MP:0001126;MP:0004901;MP:0006362;MP:0001125	0	0	7	7
HP:0000151	Aplasia of the uterus	MP:0003558	absent uterus	best	MP:0001121	uterus hypoplasia	MP:0001121;MP:0003558;MP:0003572;MP:0001120;MP:0004902	0	1	4	0
HP:0000151	Aplasia of the uterus	MP:0003558	absent uterus	diffused	MP:0001121	uterus hypoplasia	MP:0001121;MP:0003558;MP:0003572;MP:0002676;MP:0003535	0	1	4	0
HP:0000151	Aplasia of the uterus	MP:0003558	absent uterus	plain	MP:0001121	uterus hypoplasia	MP:0001121;MP:0003558;MP:0002676;MP:0003572;MP:0002637	0	1	4	0
HP:0000152	Abnormality of head or neck	MP:0000432	abnormal head morphology	best	MP:0013114	greasy head/neck	MP:0013114;MP:0012721;MP:0012720;MP:0012176;MP:0030528	0	0	1	1
HP:0000152	Abnormality of head or neck	MP:0000432	abnormal head morphology	diffused	MP:0013114	greasy head/neck	MP:0013114;MP:0012721;MP:0012720;MP:0030528;MP:0030427	0	0	1	1
HP:0000152	Abnormality of head or neck	MP:0000432	abnormal head morphology	plain	MP:0013114	greasy head/neck	MP:0013114;MP:0012721;MP:0012720;MP:0013090;MP:0013095	0	0	1	1
HP:0000153	Abnormality of the mouth	MP:0000452	abnormal mouth morphology	best	MP:0000452	abnormal mouth morphology	MP:0000452;MP:0030063;MP:0003743;MP:0030071;MP:0003935	1	1	0	0
HP:0000153	Abnormality of the mouth	MP:0000452	abnormal mouth morphology	diffused	MP:0000452	abnormal mouth morphology	MP:0000452;MP:0030063;MP:0030071;MP:0003743;MP:0030531	1	1	0	0
HP:0000153	Abnormality of the mouth	MP:0000452	abnormal mouth morphology	plain	MP:0000452	abnormal mouth morphology	MP:0000452;MP:0030063;MP:0030071;MP:0030531;MP:0030064	1	1	0	0
HP:0000154	Wide mouth	MP:0009881	macrostomia	best	MP:0009881	macrostomia	MP:0009881;MP:0009880;MP:0000453;MP:0000452;MP:0013818	1	1	0	0
HP:0000154	Wide mouth	MP:0009881	macrostomia	diffused	MP:0009881	macrostomia	MP:0009881;MP:0009880;MP:0000452;MP:0000453;MP:0013818	1	1	0	0
HP:0000154	Wide mouth	MP:0009881	macrostomia	plain	MP:0009881	macrostomia	MP:0009881;MP:0009880;MP:0000453;MP:0000452;MP:0013818	1	1	0	0
HP:0000155	Oral ulcer	MP:0003745	abnormal oral mucosa morphology	best	MP:0003747	mouth mucosal ulcer	MP:0003747;MP:0003745;MP:0030179;MP:0013263;MP:0003751	0	1	1	0
HP:0000155	Oral ulcer	MP:0003745	abnormal oral mucosa morphology	diffused	MP:0003747	mouth mucosal ulcer	MP:0003747;MP:0003745;MP:0003751;MP:0000512;MP:0030520	0	1	1	0
HP:0000155	Oral ulcer	MP:0003745	abnormal oral mucosa morphology	plain	MP:0003747	mouth mucosal ulcer	MP:0003747;MP:0003745;MP:0003751;MP:0030520;MP:0000512	0	1	1	0
HP:0000157	Abnormality of the tongue	MP:0000762	abnormal tongue morphology	best	MP:0009908	protruding tongue	MP:0009908;MP:0000762;MP:0013818;MP:0013262;MP:0000764	0	1	1	0
HP:0000157	Abnormality of the tongue	MP:0000762	abnormal tongue morphology	diffused	MP:0009908	protruding tongue	MP:0009908;MP:0000762;MP:0000764;MP:0013262;MP:0013818	0	1	1	0
HP:0000157	Abnormality of the tongue	MP:0000762	abnormal tongue morphology	plain	MP:0009908	protruding tongue	MP:0009908;MP:0013262;MP:0013818;MP:0000762;MP:0000764	0	1	1	0
HP:0000158	Macroglossia	MP:0009906	increased tongue size	best	MP:0004136	abnormal tongue muscle morphology	MP:0004136;MP:0009461;MP:0030421;MP:0009459;MP:0013964	0	0	2	2
HP:0000158	Macroglossia	MP:0009906	increased tongue size	diffused	MP:0030421	tongue muscle hypoplasia	MP:0030421;MP:0004136;MP:0009461;MP:0013964;MP:0009904	0	0	3	2
HP:0000158	Macroglossia	MP:0009906	increased tongue size	plain	MP:0009461	skeletal muscle hypertrophy	MP:0009461;MP:0030421;MP:0013964;MP:0009459;MP:0004136	0	0	7	2
HP:0000159	Abnormal lip morphology	MP:0003769	abnormal lip morphology	best	MP:0003769	abnormal lip morphology	MP:0003769;MP:0003782;MP:0003775;MP:0012524;MP:0003774	1	1	0	0
HP:0000159	Abnormal lip morphology	MP:0003769	abnormal lip morphology	diffused	MP:0003769	abnormal lip morphology	MP:0003769;MP:0003782;MP:0003775;MP:0012524;MP:0003774	1	1	0	0
HP:0000159	Abnormal lip morphology	MP:0003769	abnormal lip morphology	plain	MP:0003769	abnormal lip morphology	MP:0003769;MP:0003782;MP:0003774;MP:0003775;MP:0003770	1	1	0	0
HP:0000160	Narrow mouth	MP:0009880	microstomia	best	MP:0009880	microstomia	MP:0009880;MP:0009881;MP:0000452;MP:0000453;MP:0013818	1	1	0	0
HP:0000160	Narrow mouth	MP:0009880	microstomia	diffused	MP:0009880	microstomia	MP:0009880;MP:0009881;MP:0000452;MP:0000453;MP:0013818	1	1	0	0
HP:0000160	Narrow mouth	MP:0009880	microstomia	plain	MP:0009880	microstomia	MP:0009880;MP:0009881;MP:0000453;MP:0000452;MP:0013818	1	1	0	0
HP:0000161	Median cleft lip	MP:0005170	cleft upper lip	best	MP:0005170	cleft upper lip	MP:0005170;MP:0012523;MP:0012256;MP:0003783;MP:0030168	1	1	0	0
HP:0000161	Median cleft lip	MP:0005170	cleft upper lip	diffused	MP:0005170	cleft upper lip	MP:0005170;MP:0012523;MP:0012256;MP:0003783;MP:0030168	1	1	0	0
HP:0000161	Median cleft lip	MP:0005170	cleft upper lip	plain	MP:0005170	cleft upper lip	MP:0005170;MP:0003783;MP:0012523;MP:0030168;MP:0012256	1	1	0	0
HP:0000162	Glossoptosis	MP:0009908	protruding tongue	best	MP:0000764	abnormal tongue epithelium morphology	MP:0000764;MP:0004136;MP:0000762;MP:0009908;MP:0013964	0	1	2	0
HP:0000162	Glossoptosis	MP:0009908	protruding tongue	diffused	MP:0000764	abnormal tongue epithelium morphology	MP:0000764;MP:0004136;MP:0013964;MP:0009910;MP:0000765	0	0	2	2
HP:0000162	Glossoptosis	MP:0009908	protruding tongue	plain	MP:0000764	abnormal tongue epithelium morphology	MP:0000764;MP:0013964;MP:0000765;MP:0009910;MP:0030209	0	0	2	2
HP:0000163	Abnormal oral cavity morphology	MP:0013818	abnormal oral cavity morphology	best	MP:0013818	abnormal oral cavity morphology	MP:0013818;MP:0003745;MP:0000453;MP:0000762;MP:0000452	1	1	0	0
HP:0000163	Abnormal oral cavity morphology	MP:0013818	abnormal oral cavity morphology	diffused	MP:0013818	abnormal oral cavity morphology	MP:0013818;MP:0003745;MP:0000453;MP:0000452;MP:0009576	1	1	0	0
HP:0000163	Abnormal oral cavity morphology	MP:0013818	abnormal oral cavity morphology	plain	MP:0013818	abnormal oral cavity morphology	MP:0013818;MP:0000453;MP:0000452;MP:0009576;MP:0003745	1	1	0	0
HP:0000164	Abnormality of the dentition	MP:0030131	abnormal periodontium morphology	best	MP:0002100	abnormal tooth morphology	MP:0002100;MP:0030254;MP:0002819;MP:0030256;MP:0030255	0	0	2	2
HP:0000164	Abnormality of the dentition	MP:0030131	abnormal periodontium morphology	diffused	MP:0002100	abnormal tooth morphology	MP:0002100;MP:0002819;MP:0030254;MP:0013818;MP:0030498	0	0	2	2
HP:0000164	Abnormality of the dentition	MP:0030131	abnormal periodontium morphology	plain	MP:0002100	abnormal tooth morphology	MP:0002100;MP:0002819;MP:0030254;MP:0030256;MP:0013818	0	0	2	2
HP:0000166	Severe periodontitis	MP:0020459	abnormal gum morphology	best	MP:0030132	periodontium inflammation	MP:0030132;MP:0030130;MP:0030131;MP:0030490;MP:0020459	0	1	7	0
HP:0000166	Severe periodontitis	MP:0020459	abnormal gum morphology	diffused	MP:0030132	periodontium inflammation	MP:0030132;MP:0030130;MP:0030131;MP:0030490;MP:0020459	0	1	7	0
HP:0000166	Severe periodontitis	MP:0020459	abnormal gum morphology	plain	MP:0030132	periodontium inflammation	MP:0030132;MP:0030130;MP:0030131;MP:0030490;MP:0020459	0	1	7	0
HP:0000168	Abnormality of the gingiva	MP:0003745	abnormal oral mucosa morphology	best	MP:0020459	abnormal gum morphology	MP:0020459;MP:0003745;MP:0030179;MP:0020460;MP:0003747	0	1	1	0
HP:0000168	Abnormality of the gingiva	MP:0003745	abnormal oral mucosa morphology	diffused	MP:0020459	abnormal gum morphology	MP:0020459;MP:0020460;MP:0003745;MP:0030179;MP:0003747	0	1	1	0
HP:0000168	Abnormality of the gingiva	MP:0003745	abnormal oral mucosa morphology	plain	MP:0020459	abnormal gum morphology	MP:0020459;MP:0003747;MP:0020460;MP:0030179;MP:0003745	0	1	1	0
HP:0000169	Gingival fibromatosis	MP:0010354	increased odontosarcoma incidence	best	MP:0010339	increased cardiac fibroma incidence	MP:0010339;MP:0010340;MP:0010314;MP:0003754;MP:0010341	0	0	4	4
HP:0000169	Gingival fibromatosis	MP:0010354	increased odontosarcoma incidence	diffused	MP:0010339	increased cardiac fibroma incidence	MP:0010339;MP:0010340;MP:0010314;MP:0003754;MP:0010341	0	0	4	4
HP:0000169	Gingival fibromatosis	MP:0010354	increased odontosarcoma incidence	plain	MP:0003754	increased gingival papilloma incidence	MP:0003754;MP:0010339;MP:0030606;MP:0010340;MP:0010338	0	0	5	4
HP:0000171	Microglossia	MP:0009907	decreased tongue size	best	MP:0009904	tongue hypoplasia	MP:0009904;MP:0030421;MP:0009905;MP:0009906;MP:0009907	0	1	1	0
HP:0000171	Microglossia	MP:0009907	decreased tongue size	diffused	MP:0009904	tongue hypoplasia	MP:0009904;MP:0030421;MP:0009905;MP:0009906;MP:0009899	0	0	1	1
HP:0000171	Microglossia	MP:0009907	decreased tongue size	plain	MP:0009904	tongue hypoplasia	MP:0009904;MP:0030421;MP:0009905;MP:0009899;MP:0009907	0	1	1	0
HP:0000172	Abnormality of the uvula	MP:0003154	abnormal soft palate morphology	best	MP:0003154	abnormal soft palate morphology	MP:0003154;MP:0030290;MP:0030291;MP:0013546;MP:0013547	1	1	0	0
HP:0000172	Abnormality of the uvula	MP:0003154	abnormal soft palate morphology	diffused	MP:0003154	abnormal soft palate morphology	MP:0003154;MP:0030290;MP:0030291;MP:0013546;MP:0030224	1	1	0	0
HP:0000172	Abnormality of the uvula	MP:0003154	abnormal soft palate morphology	plain	MP:0003154	abnormal soft palate morphology	MP:0003154;MP:0030290;MP:0030291;MP:0013546;MP:0013547	1	1	0	0
HP:0000174	Abnormal palate morphology	MP:0013550	abnormal secondary palate morphology	best	MP:0003755	abnormal palate morphology	MP:0003755;MP:0013550;MP:0003758;MP:0003757;MP:0003759	0	1	1	0
HP:0000174	Abnormal palate morphology	MP:0013550	abnormal secondary palate morphology	diffused	MP:0003755	abnormal palate morphology	MP:0003755;MP:0013550;MP:0003758;MP:0003757;MP:0003759	0	1	1	0
HP:0000174	Abnormal palate morphology	MP:0013550	abnormal secondary palate morphology	plain	MP:0003758	narrow palate	MP:0003758;MP:0003757;MP:0003759;MP:0003761;MP:0003755	0	0	2	1
HP:0000175	Cleft palate	MP:0000111	cleft palate	best	MP:0013546	cleft soft palate	MP:0013546;MP:0013545;MP:0000111;MP:0013547;MP:0009883	0	1	2	0
HP:0000175	Cleft palate	MP:0000111	cleft palate	diffused	MP:0013546	cleft soft palate	MP:0013546;MP:0000111;MP:0013545;MP:0013548;MP:0013547	0	1	2	0
HP:0000175	Cleft palate	MP:0000111	cleft palate	plain	MP:0013546	cleft soft palate	MP:0013546;MP:0013545;MP:0000111;MP:0013547;MP:0013548	0	1	2	0
HP:0000176	Submucous cleft hard palate	MP:0013548	submucous cleft hard palate	best	MP:0013548	submucous cleft hard palate	MP:0013548;MP:0013547;MP:0011615;MP:0013545;MP:0000111	1	1	0	0
HP:0000176	Submucous cleft hard palate	MP:0013548	submucous cleft hard palate	diffused	MP:0013548	submucous cleft hard palate	MP:0013548;MP:0013547;MP:0011615;MP:0013545;MP:0000111	1	1	0	0
HP:0000176	Submucous cleft hard palate	MP:0013548	submucous cleft hard palate	plain	MP:0013548	submucous cleft hard palate	MP:0013548;MP:0013547;MP:0011615;MP:0000111;MP:0013546	1	1	0	0
HP:0000177	Abnormality of upper lip	MP:0012523	abnormal upper lip morphology	best	MP:0012523	abnormal upper lip morphology	MP:0012523;MP:0003783;MP:0030168;MP:0005170;MP:0003782	1	1	0	0
HP:0000177	Abnormality of upper lip	MP:0012523	abnormal upper lip morphology	diffused	MP:0012523	abnormal upper lip morphology	MP:0012523;MP:0003783;MP:0003782;MP:0030168;MP:0003774	1	1	0	0
HP:0000177	Abnormality of upper lip	MP:0012523	abnormal upper lip morphology	plain	MP:0012523	abnormal upper lip morphology	MP:0012523;MP:0003783;MP:0003782;MP:0030168;MP:0003774	1	1	0	0
HP:0000178	Abnormality of lower lip	MP:0012524	abnormal lower lip morphology	best	MP:0012524	abnormal lower lip morphology	MP:0012524;MP:0003782;MP:0003774;MP:0003775;MP:0003770	1	1	0	0
HP:0000178	Abnormality of lower lip	MP:0012524	abnormal lower lip morphology	diffused	MP:0012524	abnormal lower lip morphology	MP:0012524;MP:0003782;MP:0003774;MP:0003775;MP:0003770	1	1	0	0
HP:0000178	Abnormality of lower lip	MP:0012524	abnormal lower lip morphology	plain	MP:0012524	abnormal lower lip morphology	MP:0012524;MP:0003782;MP:0003774;MP:0003770;MP:0003775	1	1	0	0
HP:0000179	Thick lower lip vermilion	MP:0003774	thick lip	best	MP:0030169	thick upper lip	MP:0030169;MP:0003784;MP:0003774;MP:0030168;MP:0012524	0	1	1	0
HP:0000179	Thick lower lip vermilion	MP:0003774	thick lip	diffused	MP:0030169	thick upper lip	MP:0030169;MP:0003784;MP:0003774;MP:0030168;MP:0003775	0	1	1	0
HP:0000179	Thick lower lip vermilion	MP:0003774	thick lip	plain	MP:0030169	thick upper lip	MP:0030169;MP:0003784;MP:0003774;MP:0030168;MP:0003775	0	1	1	0
HP:0000180	Lobulated tongue	MP:0000762	abnormal tongue morphology	best	MP:0000764	abnormal tongue epithelium morphology	MP:0000764;MP:0000765;MP:0000762;MP:0004136;MP:0013964	0	1	1	0
HP:0000180	Lobulated tongue	MP:0000762	abnormal tongue morphology	diffused	MP:0000764	abnormal tongue epithelium morphology	MP:0000764;MP:0013964;MP:0004136;MP:0000765;MP:0009904	0	0	1	1
HP:0000180	Lobulated tongue	MP:0000762	abnormal tongue morphology	plain	MP:0000764	abnormal tongue epithelium morphology	MP:0000764;MP:0013964;MP:0000765;MP:0009909;MP:0009910	0	0	1	1
HP:0000182	Movement abnormality of the tongue	MP:0000762	abnormal tongue morphology	best	MP:0013964	absent tongue muscles	MP:0013964;MP:0000764;MP:0004136;MP:0009908;MP:0000762	0	1	2	0
HP:0000182	Movement abnormality of the tongue	MP:0000762	abnormal tongue morphology	diffused	MP:0013964	absent tongue muscles	MP:0013964;MP:0000764;MP:0004136;MP:0030421;MP:0030209	0	0	2	1
HP:0000182	Movement abnormality of the tongue	MP:0000762	abnormal tongue morphology	plain	MP:0013964	absent tongue muscles	MP:0013964;MP:0000764;MP:0030421;MP:0030209;MP:0000765	0	0	2	1
HP:0000183	Difficulty in tongue movements	MP:0000762	abnormal tongue morphology	best	MP:0005156	bradykinesia	MP:0005156;MP:0013964;MP:0000436;MP:0030216;MP:0030421	0	0	8	2
HP:0000183	Difficulty in tongue movements	MP:0000762	abnormal tongue morphology	diffused	MP:0013964	absent tongue muscles	MP:0013964;MP:0030421;MP:0000764;MP:0004136;MP:0030209	0	0	2	1
HP:0000183	Difficulty in tongue movements	MP:0000762	abnormal tongue morphology	plain	MP:0013964	absent tongue muscles	MP:0013964;MP:0030421;MP:0030209;MP:0030216;MP:0000764	0	0	2	1
HP:0000185	Cleft soft palate	MP:0013546	cleft soft palate	best	MP:0013546	cleft soft palate	MP:0013546;MP:0013547;MP:0013545;MP:0003154;MP:0030291	1	1	0	0
HP:0000185	Cleft soft palate	MP:0013546	cleft soft palate	diffused	MP:0013546	cleft soft palate	MP:0013546;MP:0013547;MP:0000111;MP:0003154;MP:0013545	1	1	0	0
HP:0000185	Cleft soft palate	MP:0013546	cleft soft palate	plain	MP:0013546	cleft soft palate	MP:0013546;MP:0013547;MP:0003154;MP:0013548;MP:0000111	1	1	0	0
HP:0000187	Broad alveolar ridges	MP:0004189	abnormal alveolar process morphology	best	MP:0004189	abnormal alveolar process morphology	MP:0004189;MP:0000094;MP:0030488;MP:0030466;MP:0003759	1	1	0	0
HP:0000187	Broad alveolar ridges	MP:0004189	abnormal alveolar process morphology	diffused	MP:0004189	abnormal alveolar process morphology	MP:0004189;MP:0000094;MP:0030488;MP:0030466;MP:0003759	1	1	0	0
HP:0000187	Broad alveolar ridges	MP:0004189	abnormal alveolar process morphology	plain	MP:0004189	abnormal alveolar process morphology	MP:0004189;MP:0000094;MP:0030466;MP:0030488;MP:0013818	1	1	0	0
HP:0000188	Short upper lip	MP:0012523	abnormal upper lip morphology	best	MP:0012523	abnormal upper lip morphology	MP:0012523;MP:0003783;MP:0003782;MP:0005170;MP:0030168	1	1	0	0
HP:0000188	Short upper lip	MP:0012523	abnormal upper lip morphology	diffused	MP:0012523	abnormal upper lip morphology	MP:0012523;MP:0003783;MP:0003782;MP:0030168;MP:0012256	1	1	0	0
HP:0000188	Short upper lip	MP:0012523	abnormal upper lip morphology	plain	MP:0003783	tented upper lip	MP:0003783;MP:0012523;MP:0003782;MP:0030168;MP:0030169	0	1	1	0
HP:0000189	Narrow palate	MP:0003758	narrow palate	best	MP:0003758	narrow palate	MP:0003758;MP:0009655;MP:0003764;MP:0003756;MP:0003757	1	1	0	0
HP:0000189	Narrow palate	MP:0003758	narrow palate	diffused	MP:0003758	narrow palate	MP:0003758;MP:0003759;MP:0009655;MP:0003757;MP:0003764	1	1	0	0
HP:0000189	Narrow palate	MP:0003758	narrow palate	plain	MP:0003758	narrow palate	MP:0003758;MP:0003759;MP:0003757;MP:0003756;MP:0003764	1	1	0	0
HP:0000190	Abnormal oral frenulum morphology	MP:0013263	abnormal tongue frenulum morphology	best	MP:0013263	abnormal tongue frenulum morphology	MP:0013263;MP:0013262;MP:0013818;MP:0003745;MP:0000762	1	1	0	0
HP:0000190	Abnormal oral frenulum morphology	MP:0013263	abnormal tongue frenulum morphology	diffused	MP:0013263	abnormal tongue frenulum morphology	MP:0013263;MP:0013262;MP:0013818;MP:0003745;MP:0009518	1	1	0	0
HP:0000190	Abnormal oral frenulum morphology	MP:0013263	abnormal tongue frenulum morphology	plain	MP:0013263	abnormal tongue frenulum morphology	MP:0013263;MP:0013262;MP:0013818;MP:0000453;MP:0003745	1	1	0	0
HP:0000191	Accessory oral frenulum	MP:0013263	abnormal tongue frenulum morphology	best	MP:0013263	abnormal tongue frenulum morphology	MP:0013263;MP:0013262;MP:0009908;MP:0009518;MP:0003745	1	1	0	0
HP:0000191	Accessory oral frenulum	MP:0013263	abnormal tongue frenulum morphology	diffused	MP:0013263	abnormal tongue frenulum morphology	MP:0013263;MP:0013262;MP:0009518;MP:0003745;MP:0030179	1	1	0	0
HP:0000191	Accessory oral frenulum	MP:0013263	abnormal tongue frenulum morphology	plain	MP:0013263	abnormal tongue frenulum morphology	MP:0013263;MP:0013262;MP:0009518;MP:0013818;MP:0030179	1	1	0	0
HP:0000193	Bifid uvula	MP:0003154	abnormal soft palate morphology	best	MP:0013547	submucous cleft soft palate	MP:0013547;MP:0011615;MP:0000871;MP:0013548;MP:0009909	0	0	2	2
HP:0000193	Bifid uvula	MP:0003154	abnormal soft palate morphology	diffused	MP:0013547	submucous cleft soft palate	MP:0013547;MP:0011615;MP:0000871;MP:0013548;MP:0030116	0	0	2	2
HP:0000193	Bifid uvula	MP:0003154	abnormal soft palate morphology	plain	MP:0013547	submucous cleft soft palate	MP:0013547;MP:0000871;MP:0011615;MP:0013548;MP:0030116	0	0	2	2
HP:0000194	Open mouth	MP:0003749	down-turned corners of mouth	best	MP:0000452	abnormal mouth morphology	MP:0000452;MP:0003755;MP:0011495;MP:0000762;MP:0013550	0	0	1	1
HP:0000194	Open mouth	MP:0003749	down-turned corners of mouth	diffused	MP:0000452	abnormal mouth morphology	MP:0000452;MP:0003769;MP:0011495;MP:0000453;MP:0009880	0	0	1	1
HP:0000194	Open mouth	MP:0003749	down-turned corners of mouth	plain	MP:0000452	abnormal mouth morphology	MP:0000452;MP:0000453;MP:0003769;MP:0009880;MP:0009881	0	0	1	1
HP:0000196	Lower lip pit	MP:0003772	lip pits	best	MP:0003772	lip pits	MP:0003772;MP:0003784;MP:0030168;MP:0012524;MP:0030169	1	1	0	0
HP:0000196	Lower lip pit	MP:0003772	lip pits	diffused	MP:0003772	lip pits	MP:0003772;MP:0003784;MP:0012524;MP:0030168;MP:0030169	1	1	0	0
HP:0000196	Lower lip pit	MP:0003772	lip pits	plain	MP:0003772	lip pits	MP:0003772;MP:0003784;MP:0030168;MP:0012524;MP:0003770	1	1	0	0
HP:0000197	Abnormal parotid gland morphology	MP:0003452	abnormal parotid gland morphology	best	MP:0003452	abnormal parotid gland morphology	MP:0003452;MP:0003792;MP:0013532;MP:0009531;MP:0008429	1	1	0	0
HP:0000197	Abnormal parotid gland morphology	MP:0003452	abnormal parotid gland morphology	diffused	MP:0003452	abnormal parotid gland morphology	MP:0003452;MP:0013532;MP:0003792;MP:0013534;MP:0009531	1	1	0	0
HP:0000197	Abnormal parotid gland morphology	MP:0003452	abnormal parotid gland morphology	plain	MP:0003452	abnormal parotid gland morphology	MP:0003452;MP:0013532;MP:0003792;MP:0013534;MP:0008429	1	1	0	0
HP:0000198	Absence of Stensen duct	MP:0003452	abnormal parotid gland morphology	best	MP:0013750	abnormal parotid excretory duct morphology	MP:0013750;MP:0013746;MP:0003452;MP:0009517;MP:0008429	0	1	1	0
HP:0000198	Absence of Stensen duct	MP:0003452	abnormal parotid gland morphology	diffused	MP:0013750	abnormal parotid excretory duct morphology	MP:0013750;MP:0013746;MP:0003452;MP:0013532;MP:0009517	0	1	1	0
HP:0000198	Absence of Stensen duct	MP:0003452	abnormal parotid gland morphology	plain	MP:0013750	abnormal parotid excretory duct morphology	MP:0013750;MP:0009517;MP:0013746;MP:0013532;MP:0003452	0	1	1	0
HP:0000199	Tongue nodules	MP:0000762	abnormal tongue morphology	best	MP:0000764	abnormal tongue epithelium morphology	MP:0000764;MP:0013964;MP:0004136;MP:0000762;MP:0009908	0	1	1	0
HP:0000199	Tongue nodules	MP:0000762	abnormal tongue morphology	diffused	MP:0013964	absent tongue muscles	MP:0013964;MP:0000764;MP:0004136;MP:0030421;MP:0000765	0	0	2	1
HP:0000199	Tongue nodules	MP:0000762	abnormal tongue morphology	plain	MP:0013964	absent tongue muscles	MP:0013964;MP:0000764;MP:0030421;MP:0000765;MP:0004136	0	0	2	1
HP:0000200	Short lingual frenulum	MP:0013263	abnormal tongue frenulum morphology	best	MP:0013263	abnormal tongue frenulum morphology	MP:0013263;MP:0013262;MP:0030421;MP:0009518;MP:0013264	1	1	0	0
HP:0000200	Short lingual frenulum	MP:0013263	abnormal tongue frenulum morphology	diffused	MP:0013263	abnormal tongue frenulum morphology	MP:0013263;MP:0013262;MP:0030421;MP:0009518;MP:0009534	1	1	0	0
HP:0000200	Short lingual frenulum	MP:0013263	abnormal tongue frenulum morphology	plain	MP:0013263	abnormal tongue frenulum morphology	MP:0013263;MP:0013262;MP:0009534;MP:0030421;MP:0013264	1	1	0	0
HP:0000201	Pierre-Robin sequence	MP:0002639	micrognathia	best	MP:0013818	abnormal oral cavity morphology	MP:0013818;MP:0003755;MP:0003745;MP:0000452;MP:0013550	0	0	5	4
HP:0000201	Pierre-Robin sequence	MP:0002639	micrognathia	diffused	MP:0013818	abnormal oral cavity morphology	MP:0013818;MP:0000452;MP:0003755;MP:0003745;MP:0013550	0	0	5	4
HP:0000201	Pierre-Robin sequence	MP:0002639	micrognathia	plain	MP:0013818	abnormal oral cavity morphology	MP:0013818;MP:0000452;MP:0000453;MP:0003769;MP:0003745	0	0	5	4
HP:0000202	Oral cleft	MP:0000111	cleft palate	best	MP:0013545	cleft hard palate	MP:0013545;MP:0000111;MP:0013546;MP:0009890;MP:0009883	0	1	2	0
HP:0000202	Oral cleft	MP:0000111	cleft palate	diffused	MP:0000111	cleft palate	MP:0000111;MP:0013545;MP:0013546;MP:0009890;MP:0011615	1	1	0	0
HP:0000202	Oral cleft	MP:0000111	cleft palate	plain	MP:0000111	cleft palate	MP:0000111;MP:0009890;MP:0013546;MP:0013545;MP:0011615	1	1	0	0
HP:0000204	Cleft upper lip	MP:0005170	cleft upper lip	best	MP:0005170	cleft upper lip	MP:0005170;MP:0012523;MP:0030168;MP:0003783;MP:0030169	1	1	0	0
HP:0000204	Cleft upper lip	MP:0005170	cleft upper lip	diffused	MP:0005170	cleft upper lip	MP:0005170;MP:0012523;MP:0030168;MP:0003783;MP:0030169	1	1	0	0
HP:0000204	Cleft upper lip	MP:0005170	cleft upper lip	plain	MP:0005170	cleft upper lip	MP:0005170;MP:0030168;MP:0003783;MP:0012523;MP:0030169	1	1	0	0
HP:0000205	Pursed lips	MP:0003749	down-turned corners of mouth	best	MP:0000452	abnormal mouth morphology	MP:0000452;MP:0009553;MP:0011495;MP:0013131;MP:0030071	0	0	1	1
HP:0000205	Pursed lips	MP:0003749	down-turned corners of mouth	diffused	MP:0009553	fused lips	MP:0009553;MP:0000452;MP:0013131;MP:0030071;MP:0011495	0	0	3	1
HP:0000205	Pursed lips	MP:0003749	down-turned corners of mouth	plain	MP:0009553	fused lips	MP:0009553;MP:0013131;MP:0030071;MP:0012175;MP:0000452	0	0	3	1
HP:0000206	Glossitis	MP:0000762	abnormal tongue morphology	best	MP:0030129	tongue inflammation	MP:0030129;MP:0000764;MP:0009904;MP:0009905;MP:0013964	0	0	6	1
HP:0000206	Glossitis	MP:0000762	abnormal tongue morphology	diffused	MP:0030129	tongue inflammation	MP:0030129;MP:0000764;MP:0013964;MP:0004136;MP:0000765	0	0	6	1
HP:0000206	Glossitis	MP:0000762	abnormal tongue morphology	plain	MP:0030129	tongue inflammation	MP:0030129;MP:0013964;MP:0000764;MP:0000765;MP:0009904	0	0	6	1
HP:0000207	Triangular mouth	MP:0003749	down-turned corners of mouth	best	MP:0000452	abnormal mouth morphology	MP:0000452;MP:0003755;MP:0013818;MP:0003769;MP:0013550	0	0	1	1
HP:0000207	Triangular mouth	MP:0003749	down-turned corners of mouth	diffused	MP:0000452	abnormal mouth morphology	MP:0000452;MP:0000453;MP:0003769;MP:0013818;MP:0009880	0	0	1	1
HP:0000207	Triangular mouth	MP:0003749	down-turned corners of mouth	plain	MP:0000452	abnormal mouth morphology	MP:0000452;MP:0000453;MP:0030368;MP:0003769;MP:0009880	0	0	1	1
HP:0000211	Trismus	MP:0000458	abnormal mandible morphology	best	MP:0000458	abnormal mandible morphology	MP:0000458;MP:0030050;MP:0004592;MP:0000460;MP:0004593	1	1	0	0
HP:0000211	Trismus	MP:0000458	abnormal mandible morphology	diffused	MP:0030050	large mandible	MP:0030050;MP:0000458;MP:0004592;MP:0000087;MP:0004593	0	1	1	0
HP:0000211	Trismus	MP:0000458	abnormal mandible morphology	plain	MP:0030050	large mandible	MP:0030050;MP:0000458;MP:0004592;MP:0000087;MP:0004593	0	1	1	0
HP:0000212	Gingival overgrowth	MP:0020459	abnormal gum morphology	best	MP:0020459	abnormal gum morphology	MP:0020459;MP:0004189;MP:0003668;MP:0020460;MP:0013130	1	1	0	0
HP:0000212	Gingival overgrowth	MP:0020459	abnormal gum morphology	diffused	MP:0020459	abnormal gum morphology	MP:0020459;MP:0004189;MP:0003668;MP:0020460;MP:0013130	1	1	0	0
HP:0000212	Gingival overgrowth	MP:0020459	abnormal gum morphology	plain	MP:0020459	abnormal gum morphology	MP:0020459;MP:0004189;MP:0013130;MP:0030130;MP:0020460	1	1	0	0
HP:0000214	Lip telangiectasia	MP:0003778	lip telangiectases	best	MP:0003778	lip telangiectases	MP:0003778;MP:0003769;MP:0004178;MP:0006193;MP:0004176	1	1	0	0
HP:0000214	Lip telangiectasia	MP:0003778	lip telangiectases	diffused	MP:0003778	lip telangiectases	MP:0003778;MP:0003769;MP:0004178;MP:0006193;MP:0004176	1	1	0	0
HP:0000214	Lip telangiectasia	MP:0003778	lip telangiectases	plain	MP:0003778	lip telangiectases	MP:0003778;MP:0003769;MP:0004178;MP:0003775;MP:0004176	1	1	0	0
HP:0000215	Thick upper lip vermilion	MP:0003774	thick lip	best	MP:0030169	thick upper lip	MP:0030169;MP:0030168;MP:0003784;MP:0003774;MP:0012523	0	1	1	0
HP:0000215	Thick upper lip vermilion	MP:0003774	thick lip	diffused	MP:0030169	thick upper lip	MP:0030169;MP:0030168;MP:0003784;MP:0003774;MP:0012523	0	1	1	0
HP:0000215	Thick upper lip vermilion	MP:0003774	thick lip	plain	MP:0030169	thick upper lip	MP:0030169;MP:0030168;MP:0003784;MP:0003774;MP:0012523	0	1	1	0
HP:0000216	Broad secondary alveolar ridge	MP:0004189	abnormal alveolar process morphology	best	MP:0004189	abnormal alveolar process morphology	MP:0004189;MP:0000094;MP:0030466;MP:0030488;MP:0011035	1	1	0	0
HP:0000216	Broad secondary alveolar ridge	MP:0004189	abnormal alveolar process morphology	diffused	MP:0004189	abnormal alveolar process morphology	MP:0004189;MP:0000094;MP:0030466;MP:0030488;MP:0011035	1	1	0	0
HP:0000216	Broad secondary alveolar ridge	MP:0004189	abnormal alveolar process morphology	plain	MP:0000094	absent alveolar process	MP:0000094;MP:0004189;MP:0030466;MP:0030488;MP:0030087	0	1	1	0
HP:0000217	Xerostomia	MP:0000624	xerostomia	best	MP:0000624	xerostomia	MP:0000624;MP:0000623;MP:0000622;MP:0013534;MP:0005310	1	1	0	0
HP:0000217	Xerostomia	MP:0000624	xerostomia	diffused	MP:0000624	xerostomia	MP:0000624;MP:0000623;MP:0000622;MP:0009880;MP:0009881	1	1	0	0
HP:0000217	Xerostomia	MP:0000624	xerostomia	plain	MP:0000624	xerostomia	MP:0000624;MP:0000623;MP:0000622;MP:0009880;MP:0009881	1	1	0	0
HP:0000218	High palate	MP:0003757	high palate	best	MP:0003757	high palate	MP:0003757;MP:0003758;MP:0009655;MP:0003756;MP:0003761	1	1	0	0
HP:0000218	High palate	MP:0003757	high palate	diffused	MP:0003757	high palate	MP:0003757;MP:0003758;MP:0003761;MP:0009655;MP:0003756	1	1	0	0
HP:0000218	High palate	MP:0003757	high palate	plain	MP:0003757	high palate	MP:0003757;MP:0003758;MP:0003761;MP:0003759;MP:0003756	1	1	0	0
HP:0000219	Thin upper lip vermilion	MP:0030168	thin upper lip	best	MP:0030168	thin upper lip	MP:0030168;MP:0003784;MP:0030169;MP:0003775;MP:0012523	1	1	0	0
HP:0000219	Thin upper lip vermilion	MP:0030168	thin upper lip	diffused	MP:0030168	thin upper lip	MP:0030168;MP:0003784;MP:0030169;MP:0003775;MP:0012523	1	1	0	0
HP:0000219	Thin upper lip vermilion	MP:0030168	thin upper lip	plain	MP:0030168	thin upper lip	MP:0030168;MP:0003784;MP:0030169;MP:0003775;MP:0012523	1	1	0	0
HP:0000220	Velopharyngeal insufficiency	MP:0003154	abnormal soft palate morphology	best	MP:0003154	abnormal soft palate morphology	MP:0003154;MP:0030290;MP:0030291;MP:0013546;MP:0030224	1	1	0	0
HP:0000220	Velopharyngeal insufficiency	MP:0003154	abnormal soft palate morphology	diffused	MP:0003154	abnormal soft palate morphology	MP:0003154;MP:0030290;MP:0030291;MP:0013546;MP:0030224	1	1	0	0
HP:0000220	Velopharyngeal insufficiency	MP:0003154	abnormal soft palate morphology	plain	MP:0003154	abnormal soft palate morphology	MP:0003154;MP:0030290;MP:0030291;MP:0013546;MP:0030224	1	1	0	0
HP:0000221	Furrowed tongue	MP:0000762	abnormal tongue morphology	best	MP:0000764	abnormal tongue epithelium morphology	MP:0000764;MP:0009908;MP:0009904;MP:0009910;MP:0009909	0	0	1	1
HP:0000221	Furrowed tongue	MP:0000762	abnormal tongue morphology	diffused	MP:0000764	abnormal tongue epithelium morphology	MP:0000764;MP:0013964;MP:0009904;MP:0009910;MP:0004136	0	0	1	1
HP:0000221	Furrowed tongue	MP:0000762	abnormal tongue morphology	plain	MP:0000764	abnormal tongue epithelium morphology	MP:0000764;MP:0013964;MP:0009909;MP:0000765;MP:0009910	0	0	1	1
HP:0000222	Gingival hyperkeratosis	MP:0001242	hyperkeratosis	best	MP:0003427	parakeratosis	MP:0003427;MP:0009675;MP:0001242;MP:0014085;MP:0020459	0	1	1	0
HP:0000222	Gingival hyperkeratosis	MP:0001242	hyperkeratosis	diffused	MP:0003427	parakeratosis	MP:0003427;MP:0001242;MP:0009675;MP:0014085;MP:0003668	0	1	1	0
HP:0000222	Gingival hyperkeratosis	MP:0001242	hyperkeratosis	plain	MP:0003427	parakeratosis	MP:0003427;MP:0009675;MP:0001242;MP:0014085;MP:0000582	0	1	1	0
HP:0000223	Abnormality of taste sensation	MP:0000762	abnormal tongue morphology	best	MP:0006276	abnormal autonomic nervous system physiology	MP:0006276;MP:0005645;MP:0004811;MP:0013182;MP:0000955	0	0	6	6
HP:0000223	Abnormality of taste sensation	MP:0000762	abnormal tongue morphology	diffused	MP:0000955	abnormal spinal cord morphology	MP:0000955;MP:0002751;MP:0000778;MP:0006276;MP:0013182	0	0	6	6
HP:0000223	Abnormality of taste sensation	MP:0000762	abnormal tongue morphology	plain	MP:0000955	abnormal spinal cord morphology	MP:0000955;MP:0001911;MP:0013182;MP:0000778;MP:0006276	0	0	6	6
HP:0000224	Decreased taste sensation	MP:0006260	abnormal gustatory papillae taste bud morphology	best	MP:0005423	abnormal somatic nervous system physiology	MP:0005423;MP:0001986;MP:0002272;MP:0004858;MP:0004811	0	0	7	5
HP:0000224	Decreased taste sensation	MP:0006260	abnormal gustatory papillae taste bud morphology	diffused	MP:0001985	abnormal gustatory system physiology	MP:0001985;MP:0005423;MP:0001983;MP:0001986;MP:0004811	0	0	4	4
HP:0000224	Decreased taste sensation	MP:0006260	abnormal gustatory papillae taste bud morphology	plain	MP:0001985	abnormal gustatory system physiology	MP:0001985;MP:0001986;MP:0001983;MP:0001002;MP:0012020	0	0	4	1
HP:0000225	Gingival bleeding	MP:0003745	abnormal oral mucosa morphology	best	MP:0001634	internal hemorrhage	MP:0001634;MP:0001914;MP:0011514;MP:0009698;MP:0001182	0	0	6	5
HP:0000225	Gingival bleeding	MP:0003745	abnormal oral mucosa morphology	diffused	MP:0011514	skin hemorrhage	MP:0011514;MP:0009698;MP:0001182;MP:0013171;MP:0004245	0	0	6	6
HP:0000225	Gingival bleeding	MP:0003745	abnormal oral mucosa morphology	plain	MP:0009698	heart hemorrhage	MP:0009698;MP:0011514;MP:0009276;MP:0013171;MP:0001634	0	0	6	6
HP:0000227	Tongue telangiectasia	MP:0003778	lip telangiectases	best	MP:0013818	abnormal oral cavity morphology	MP:0013818;MP:0000762;MP:0009908;MP:0006193;MP:0013262	0	0	3	2
HP:0000227	Tongue telangiectasia	MP:0003778	lip telangiectases	diffused	MP:0009908	protruding tongue	MP:0009908;MP:0013262;MP:0000762;MP:0006193;MP:0013818	0	0	4	2
HP:0000227	Tongue telangiectasia	MP:0003778	lip telangiectases	plain	MP:0004178	neck telangiectases	MP:0004178;MP:0009908;MP:0006193;MP:0013262;MP:0013818	0	0	2	2
HP:0000228	Oral cavity telangiectasia	MP:0003778	lip telangiectases	best	MP:0003745	abnormal oral mucosa morphology	MP:0003745;MP:0030520;MP:0003747;MP:0003751;MP:0013818	0	0	3	3
HP:0000228	Oral cavity telangiectasia	MP:0003778	lip telangiectases	diffused	MP:0003745	abnormal oral mucosa morphology	MP:0003745;MP:0003747;MP:0003751;MP:0013818;MP:0030520	0	0	3	3
HP:0000228	Oral cavity telangiectasia	MP:0003778	lip telangiectases	plain	MP:0003745	abnormal oral mucosa morphology	MP:0003745;MP:0003751;MP:0003747;MP:0013818;MP:0030520	0	0	3	3
HP:0000230	Gingivitis	MP:0003746	stomatitis	best	MP:0030130	gum inflammation	MP:0030130;MP:0030490;MP:0020459;MP:0003668;MP:0030131	0	0	3	3
HP:0000230	Gingivitis	MP:0003746	stomatitis	diffused	MP:0030130	gum inflammation	MP:0030130;MP:0020459;MP:0030490;MP:0003668;MP:0030131	0	0	3	3
HP:0000230	Gingivitis	MP:0003746	stomatitis	plain	MP:0030130	gum inflammation	MP:0030130;MP:0030490;MP:0013132;MP:0020459;MP:0003668	0	0	3	3
HP:0000232	Everted lower lip vermilion	MP:0003773	eclabion	best	MP:0003773	eclabion	MP:0003773;MP:0030168;MP:0003784;MP:0030169;MP:0012524	1	1	0	0
HP:0000232	Everted lower lip vermilion	MP:0003773	eclabion	diffused	MP:0003773	eclabion	MP:0003773;MP:0030168;MP:0003784;MP:0030169;MP:0012524	1	1	0	0
HP:0000232	Everted lower lip vermilion	MP:0003773	eclabion	plain	MP:0003773	eclabion	MP:0003773;MP:0030168;MP:0003784;MP:0030169;MP:0012524	1	1	0	0
HP:0000233	Thin vermilion border	MP:0003775	thin lip	best	MP:0003784	thin lip vermilion border	MP:0003784;MP:0030168;MP:0030169;MP:0003775;MP:0003774	0	1	2	0
HP:0000233	Thin vermilion border	MP:0003775	thin lip	diffused	MP:0003784	thin lip vermilion border	MP:0003784;MP:0030168;MP:0030169;MP:0003775;MP:0003774	0	1	2	0
HP:0000233	Thin vermilion border	MP:0003775	thin lip	plain	MP:0003784	thin lip vermilion border	MP:0003784;MP:0030168;MP:0030169;MP:0003775;MP:0003774	0	1	2	0
HP:0000234	Abnormality of the head	MP:0000432	abnormal head morphology	best	MP:0013114	greasy head/neck	MP:0013114;MP:0012176;MP:0012721;MP:0011495;MP:0012720	0	0	1	1
HP:0000234	Abnormality of the head	MP:0000432	abnormal head morphology	diffused	MP:0013114	greasy head/neck	MP:0013114;MP:0012721;MP:0012176;MP:0012720;MP:0011495	0	0	1	1
HP:0000234	Abnormality of the head	MP:0000432	abnormal head morphology	plain	MP:0013114	greasy head/neck	MP:0013114;MP:0012721;MP:0013090;MP:0012720;MP:0013095	0	0	1	1
HP:0000235	Abnormality of the fontanelles or cranial sutures	MP:0000084	abnormal fontanelle morphology	best	MP:0000084	abnormal fontanelle morphology	MP:0000084;MP:0000109;MP:0008818;MP:0000082;MP:0030281	1	1	0	0
HP:0000235	Abnormality of the fontanelles or cranial sutures	MP:0000084	abnormal fontanelle morphology	diffused	MP:0000109	abnormal parietal bone morphology	MP:0000109;MP:0000084;MP:0000082;MP:0030281;MP:0030030	0	1	2	0
HP:0000235	Abnormality of the fontanelles or cranial sutures	MP:0000084	abnormal fontanelle morphology	plain	MP:0030030	Wormian bones	MP:0030030;MP:0000109;MP:0030281;MP:0000084;MP:0000082	0	1	1	0
HP:0000236	Abnormality of the anterior fontanelle	MP:0030363	abnormal anterior fontanelle morphology	best	MP:0030389	small fontanelles	MP:0030389;MP:0030363;MP:0000085;MP:0000084;MP:0030388	0	1	2	0
HP:0000236	Abnormality of the anterior fontanelle	MP:0030363	abnormal anterior fontanelle morphology	diffused	MP:0030389	small fontanelles	MP:0030389;MP:0030363;MP:0000085;MP:0030388;MP:0030364	0	1	2	0
HP:0000236	Abnormality of the anterior fontanelle	MP:0030363	abnormal anterior fontanelle morphology	plain	MP:0030389	small fontanelles	MP:0030389;MP:0030363;MP:0000085;MP:0030388;MP:0030364	0	1	2	0
HP:0000237	Small anterior fontanelle	MP:0030389	small fontanelles	best	MP:0030389	small fontanelles	MP:0030389;MP:0030363;MP:0000085;MP:0030388;MP:0030365	1	1	0	0
HP:0000237	Small anterior fontanelle	MP:0030389	small fontanelles	diffused	MP:0030389	small fontanelles	MP:0030389;MP:0030363;MP:0000085;MP:0030388;MP:0030364	1	1	0	0
HP:0000237	Small anterior fontanelle	MP:0030389	small fontanelles	plain	MP:0030389	small fontanelles	MP:0030389;MP:0030363;MP:0000085;MP:0030388;MP:0030364	1	1	0	0
HP:0000238	Hydrocephalus	MP:0001891	hydrocephaly	best	MP:0001891	hydrocephaly	MP:0001891;MP:0013907;MP:0000917;MP:0001893;MP:0000820	1	1	0	0
HP:0000238	Hydrocephalus	MP:0001891	hydrocephaly	diffused	MP:0001891	hydrocephaly	MP:0001891;MP:0013907;MP:0000917;MP:0001893;MP:0000820	1	1	0	0
HP:0000238	Hydrocephalus	MP:0001891	hydrocephaly	plain	MP:0001891	hydrocephaly	MP:0001891;MP:0000917;MP:0001893;MP:0013907;MP:0001913	1	1	0	0
HP:0000239	Large fontanelles	MP:0030388	large fontanelles	best	MP:0000085	large anterior fontanelle	MP:0000085;MP:0030388;MP:0030363;MP:0030387;MP:0030389	0	1	1	0
HP:0000239	Large fontanelles	MP:0030388	large fontanelles	diffused	MP:0000085	large anterior fontanelle	MP:0000085;MP:0030388;MP:0030363;MP:0030387;MP:0030389	0	1	1	0
HP:0000239	Large fontanelles	MP:0030388	large fontanelles	plain	MP:0000085	large anterior fontanelle	MP:0000085;MP:0030388;MP:0030363;MP:0030387;MP:0030389	0	1	1	0
HP:0000240	Abnormality of skull size	MP:0010031	abnormal cranium size	best	MP:0005274	abnormal viscerocranium morphology	MP:0005274;MP:0010031;MP:0000438;MP:0003104;MP:0000074	0	1	2	0
HP:0000240	Abnormality of skull size	MP:0010031	abnormal cranium size	diffused	MP:0010031	abnormal cranium size	MP:0010031;MP:0005274;MP:0000438;MP:0003104;MP:0000074	1	1	0	0
HP:0000240	Abnormality of skull size	MP:0010031	abnormal cranium size	plain	MP:0010031	abnormal cranium size	MP:0010031;MP:0005274;MP:0003104;MP:0000438;MP:0030263	1	1	0	0
HP:0000242	Parietal bossing	MP:0000109	abnormal parietal bone morphology	best	MP:0030265	parietal bossing	MP:0030265;MP:0030263;MP:0030264;MP:0000109;MP:0000082	0	1	1	0
HP:0000242	Parietal bossing	MP:0000109	abnormal parietal bone morphology	diffused	MP:0030265	parietal bossing	MP:0030265;MP:0030263;MP:0030264;MP:0000109;MP:0030262	0	1	1	0
HP:0000242	Parietal bossing	MP:0000109	abnormal parietal bone morphology	plain	MP:0030265	parietal bossing	MP:0030265;MP:0030263;MP:0030264;MP:0030262;MP:0000082	0	0	1	1
HP:0000243	Trigonocephaly	MP:0030368	trigonocephaly	best	MP:0030368	trigonocephaly	MP:0030368;MP:0000074;MP:0000109;MP:0000107;MP:0008818	1	1	0	0
HP:0000243	Trigonocephaly	MP:0030368	trigonocephaly	diffused	MP:0030368	trigonocephaly	MP:0030368;MP:0000109;MP:0000074;MP:0000082;MP:0000438	1	1	0	0
HP:0000243	Trigonocephaly	MP:0030368	trigonocephaly	plain	MP:0030368	trigonocephaly	MP:0030368;MP:0000074;MP:0000109;MP:0000438;MP:0030225	1	1	0	0
HP:0000244	Brachyturricephaly	MP:0000435	shortened head	best	MP:0000435	shortened head	MP:0000435;MP:0000109;MP:0030368;MP:0030265;MP:0005274	1	1	0	0
HP:0000244	Brachyturricephaly	MP:0000435	shortened head	diffused	MP:0000435	shortened head	MP:0000435;MP:0000441;MP:0030265;MP:0030368;MP:0030262	1	1	0	0
HP:0000244	Brachyturricephaly	MP:0000435	shortened head	plain	MP:0000435	shortened head	MP:0000435;MP:0000441;MP:0008526;MP:0030368;MP:0030265	1	1	0	0
HP:0000245	Abnormality of the paranasal sinuses	MP:0002240	abnormal paranasal sinus morphology	best	MP:0030382	absent paranasal sinus	MP:0030382;MP:0002245;MP:0002240;MP:0002246;MP:0002248	0	1	1	0
HP:0000245	Abnormality of the paranasal sinuses	MP:0002240	abnormal paranasal sinus morphology	diffused	MP:0030382	absent paranasal sinus	MP:0030382;MP:0002246;MP:0002245;MP:0002240;MP:0002248	0	1	1	0
HP:0000245	Abnormality of the paranasal sinuses	MP:0002240	abnormal paranasal sinus morphology	plain	MP:0030382	absent paranasal sinus	MP:0030382;MP:0002246;MP:0002245;MP:0002240;MP:0002247	0	1	1	0
HP:0000246	Sinusitis	MP:0001872	sinus inflammation	best	MP:0030382	absent paranasal sinus	MP:0030382;MP:0030113;MP:0002245;MP:0002248;MP:0002240	0	0	6	1
HP:0000246	Sinusitis	MP:0001872	sinus inflammation	diffused	MP:0030382	absent paranasal sinus	MP:0030382;MP:0002245;MP:0030113;MP:0002240;MP:0002248	0	0	6	1
HP:0000246	Sinusitis	MP:0001872	sinus inflammation	plain	MP:0030382	absent paranasal sinus	MP:0030382;MP:0002245;MP:0030113;MP:0002246;MP:0002247	0	0	6	1
HP:0000248	Brachycephaly	MP:0000435	shortened head	best	MP:0000109	abnormal parietal bone morphology	MP:0000109;MP:0000107;MP:0000082;MP:0008818;MP:0000074	0	0	6	5
HP:0000248	Brachycephaly	MP:0000435	shortened head	diffused	MP:0000109	abnormal parietal bone morphology	MP:0000109;MP:0000082;MP:0000074;MP:0030281;MP:0000107	0	0	6	5
HP:0000248	Brachycephaly	MP:0000435	shortened head	plain	MP:0000109	abnormal parietal bone morphology	MP:0000109;MP:0000082;MP:0000074;MP:0000438;MP:0010031	0	0	6	4
HP:0000250	Dense calvaria	MP:0000062	increased bone mineral density	best	MP:0000109	abnormal parietal bone morphology	MP:0000109;MP:0000107;MP:0000082;MP:0000074;MP:0008818	0	0	7	6
HP:0000250	Dense calvaria	MP:0000062	increased bone mineral density	diffused	MP:0000109	abnormal parietal bone morphology	MP:0000109;MP:0000082;MP:0030281;MP:0000074;MP:0000107	0	0	7	6
HP:0000250	Dense calvaria	MP:0000062	increased bone mineral density	plain	MP:0000109	abnormal parietal bone morphology	MP:0000109;MP:0000074;MP:0030278;MP:0000082;MP:0030281	0	0	7	6
HP:0000252	Microcephaly	MP:0000433	microcephaly	best	MP:0000433	microcephaly	MP:0000433;MP:0010031;MP:0005274;MP:0005352;MP:0008525	1	1	0	0
HP:0000252	Microcephaly	MP:0000433	microcephaly	diffused	MP:0000433	microcephaly	MP:0000433;MP:0010031;MP:0005352;MP:0008525;MP:0011861	1	1	0	0
HP:0000252	Microcephaly	MP:0000433	microcephaly	plain	MP:0000433	microcephaly	MP:0000433;MP:0005352;MP:0010031;MP:0008525;MP:0000439	1	1	0	0
HP:0000253	Progressive microcephaly	MP:0000433	microcephaly	best	MP:0000433	microcephaly	MP:0000433;MP:0005274;MP:0010031;MP:0005352;MP:0000107	1	1	0	0
HP:0000253	Progressive microcephaly	MP:0000433	microcephaly	diffused	MP:0000433	microcephaly	MP:0000433;MP:0010031;MP:0005352;MP:0008525;MP:0011861	1	1	0	0
HP:0000253	Progressive microcephaly	MP:0000433	microcephaly	plain	MP:0000433	microcephaly	MP:0000433;MP:0005352;MP:0010031;MP:0008525;MP:0000439	1	1	0	0
HP:0000255	Acute sinusitis	MP:0001872	sinus inflammation	best	MP:0030113	maxillary sinus inflammation	MP:0030113;MP:0030118;MP:0001872;MP:0005087;MP:0005088	0	1	1	0
HP:0000255	Acute sinusitis	MP:0001872	sinus inflammation	diffused	MP:0030113	maxillary sinus inflammation	MP:0030113;MP:0030118;MP:0001872;MP:0005087;MP:0005088	0	1	1	0
HP:0000255	Acute sinusitis	MP:0001872	sinus inflammation	plain	MP:0030113	maxillary sinus inflammation	MP:0030113;MP:0030118;MP:0001872;MP:0005087;MP:0002240	0	1	1	0
HP:0000256	Macrocephaly	MP:0000434	megacephaly	best	MP:0000434	megacephaly	MP:0000434;MP:0000074;MP:0000107;MP:0000109;MP:0010031	1	1	0	0
HP:0000256	Macrocephaly	MP:0000434	megacephaly	diffused	MP:0000434	megacephaly	MP:0000434;MP:0010031;MP:0000074;MP:0000109;MP:0011861	1	1	0	0
HP:0000256	Macrocephaly	MP:0000434	megacephaly	plain	MP:0000434	megacephaly	MP:0000434;MP:0010031;MP:0011861;MP:0000439;MP:0008525	1	1	0	0
HP:0000260	Wide anterior fontanel	MP:0000085	large anterior fontanelle	best	MP:0000085	large anterior fontanelle	MP:0000085;MP:0030388;MP:0030363;MP:0030387;MP:0030389	1	1	0	0
HP:0000260	Wide anterior fontanel	MP:0000085	large anterior fontanelle	diffused	MP:0000085	large anterior fontanelle	MP:0000085;MP:0030388;MP:0030387;MP:0030363;MP:0030389	1	1	0	0
HP:0000260	Wide anterior fontanel	MP:0000085	large anterior fontanelle	plain	MP:0000085	large anterior fontanelle	MP:0000085;MP:0030388;MP:0030387;MP:0030363;MP:0030389	1	1	0	0
HP:0000262	Turricephaly	MP:0011495	abnormal head shape	best	MP:0000109	abnormal parietal bone morphology	MP:0000109;MP:0000107;MP:0000082;MP:0008818;MP:0000074	0	0	5	4
HP:0000262	Turricephaly	MP:0011495	abnormal head shape	diffused	MP:0000109	abnormal parietal bone morphology	MP:0000109;MP:0000082;MP:0000074;MP:0000107;MP:0030281	0	0	5	4
HP:0000262	Turricephaly	MP:0011495	abnormal head shape	plain	MP:0000109	abnormal parietal bone morphology	MP:0000109;MP:0000082;MP:0000074;MP:0030263;MP:0000438	0	0	5	3
HP:0000263	Oxycephaly	MP:0011495	abnormal head shape	best	MP:0005274	abnormal viscerocranium morphology	MP:0005274;MP:0030368;MP:0003104;MP:0010031;MP:0008526	0	0	4	1
HP:0000263	Oxycephaly	MP:0011495	abnormal head shape	diffused	MP:0030368	trigonocephaly	MP:0030368;MP:0010031;MP:0008526;MP:0003104;MP:0000441	0	0	1	1
HP:0000263	Oxycephaly	MP:0011495	abnormal head shape	plain	MP:0030368	trigonocephaly	MP:0030368;MP:0008526;MP:0000441;MP:0010031;MP:0003104	0	0	1	1
HP:0000264	Abnormality of the mastoid	MP:0005274	abnormal viscerocranium morphology	best	MP:0030366	abnormal mastoid fontanelle morphology	MP:0030366;MP:0000438;MP:0002835;MP:0005274;MP:0030464	0	1	4	0
HP:0000264	Abnormality of the mastoid	MP:0005274	abnormal viscerocranium morphology	diffused	MP:0000438	abnormal cranium morphology	MP:0000438;MP:0030366;MP:0005274;MP:0013824;MP:0010941	0	1	1	0
HP:0000264	Abnormality of the mastoid	MP:0005274	abnormal viscerocranium morphology	plain	MP:0030366	abnormal mastoid fontanelle morphology	MP:0030366;MP:0000438;MP:0005274;MP:0030263;MP:0003104	0	1	4	0
HP:0000265	Mastoiditis	MP:0030113	maxillary sinus inflammation	best	MP:0030366	abnormal mastoid fontanelle morphology	MP:0030366;MP:0000438;MP:0002835;MP:0005274;MP:0030464	0	0	10	8
HP:0000265	Mastoiditis	MP:0030113	maxillary sinus inflammation	diffused	MP:0000438	abnormal cranium morphology	MP:0000438;MP:0030366;MP:0005274;MP:0013824;MP:0010941	0	0	9	8
HP:0000265	Mastoiditis	MP:0030113	maxillary sinus inflammation	plain	MP:0030366	abnormal mastoid fontanelle morphology	MP:0030366;MP:0000438;MP:0005274;MP:0030263;MP:0003104	0	0	10	8
HP:0000267	Cranial asymmetry	MP:0011495	abnormal head shape	best	MP:0000074	abnormal neurocranium morphology	MP:0000074;MP:0000107;MP:0008818;MP:0000109;MP:0030315	0	0	4	4
HP:0000267	Cranial asymmetry	MP:0011495	abnormal head shape	diffused	MP:0000074	abnormal neurocranium morphology	MP:0000074;MP:0000109;MP:0000438;MP:0030315;MP:0030316	0	0	4	3
HP:0000267	Cranial asymmetry	MP:0011495	abnormal head shape	plain	MP:0000074	abnormal neurocranium morphology	MP:0000074;MP:0000438;MP:0030316;MP:0000109;MP:0030315	0	0	4	3
HP:0000268	Dolichocephaly	MP:0000346	broad head	best	MP:0000109	abnormal parietal bone morphology	MP:0000109;MP:0000082;MP:0008818;MP:0000107;MP:0000074	0	0	6	5
HP:0000268	Dolichocephaly	MP:0000346	broad head	diffused	MP:0000109	abnormal parietal bone morphology	MP:0000109;MP:0000082;MP:0030281;MP:0000074;MP:0030265	0	0	6	5
HP:0000268	Dolichocephaly	MP:0000346	broad head	plain	MP:0000109	abnormal parietal bone morphology	MP:0000109;MP:0000082;MP:0030281;MP:0000074;MP:0030225	0	0	6	5
HP:0000269	Prominent occiput	MP:0030289	flat occipital bone	best	MP:0005274	abnormal viscerocranium morphology	MP:0005274;MP:0010031;MP:0030368;MP:0003104;MP:0000438	0	0	4	3
HP:0000269	Prominent occiput	MP:0030289	flat occipital bone	diffused	MP:0010031	abnormal cranium size	MP:0010031;MP:0030368;MP:0003104;MP:0030276;MP:0000438	0	0	4	3
HP:0000269	Prominent occiput	MP:0030289	flat occipital bone	plain	MP:0030368	trigonocephaly	MP:0030368;MP:0010031;MP:0003104;MP:0000440;MP:0030276	0	0	7	4
HP:0000270	Delayed cranial suture closure	MP:0030393	delayed fontanelle closure	best	MP:0010743	delayed cranial suture closure	MP:0010743;MP:0030393;MP:0030371;MP:0030363;MP:0000085	0	1	2	0
HP:0000270	Delayed cranial suture closure	MP:0030393	delayed fontanelle closure	diffused	MP:0030371	delayed sagittal suture closure	MP:0030371;MP:0010743;MP:0000085;MP:0030393;MP:0030363	0	1	3	0
HP:0000270	Delayed cranial suture closure	MP:0030393	delayed fontanelle closure	plain	MP:0030371	delayed sagittal suture closure	MP:0030371;MP:0010743;MP:0030393;MP:0000085;MP:0030388	0	1	3	0
HP:0000271	Abnormality of the face	MP:0000432	abnormal head morphology	best	MP:0003743	abnormal facial morphology	MP:0003743;MP:0030063;MP:0011495;MP:0003935;MP:0000428	0	0	1	1
HP:0000271	Abnormality of the face	MP:0000432	abnormal head morphology	diffused	MP:0003743	abnormal facial morphology	MP:0003743;MP:0030063;MP:0030531;MP:0030313;MP:0030071	0	0	1	1
HP:0000271	Abnormality of the face	MP:0000432	abnormal head morphology	plain	MP:0030063	abnormal face size	MP:0030063;MP:0030071;MP:0030531;MP:0003743;MP:0030313	0	0	2	1
HP:0000272	Malar flattening	MP:0004468	small zygomatic bone	best	MP:0030302	abnormal maxillary zygomatic process morphology	MP:0030302;MP:0030377;MP:0005270;MP:0004467;MP:0030318	0	0	5	1
HP:0000272	Malar flattening	MP:0004468	small zygomatic bone	diffused	MP:0030302	abnormal maxillary zygomatic process morphology	MP:0030302;MP:0030377;MP:0005270;MP:0030318;MP:0030317	0	0	5	1
HP:0000272	Malar flattening	MP:0004468	small zygomatic bone	plain	MP:0030302	abnormal maxillary zygomatic process morphology	MP:0030302;MP:0030377;MP:0005270;MP:0004468;MP:0030317	0	1	5	0
HP:0000273	Facial grimacing	MP:0003743	abnormal facial morphology	best	MP:0030039	abnormal facial muscle morphology	MP:0030039;MP:0003743;MP:0004234;MP:0030426;MP:0030040	0	1	1	0
HP:0000273	Facial grimacing	MP:0003743	abnormal facial morphology	diffused	MP:0030039	abnormal facial muscle morphology	MP:0030039;MP:0030426;MP:0004234;MP:0030040;MP:0030143	0	0	1	1
HP:0000273	Facial grimacing	MP:0003743	abnormal facial morphology	plain	MP:0030143	facial muscle spasm	MP:0030143;MP:0004234;MP:0030144;MP:0030039;MP:0004561	0	0	7	1
HP:0000274	Small face	MP:0030064	small face	best	MP:0030065	face hypoplasia	MP:0030065;MP:0030064;MP:0030067;MP:0030063;MP:0030071	0	1	1	0
HP:0000274	Small face	MP:0030064	small face	diffused	MP:0030065	face hypoplasia	MP:0030065;MP:0030064;MP:0030066;MP:0030067;MP:0030071	0	1	1	0
HP:0000274	Small face	MP:0030064	small face	plain	MP:0030065	face hypoplasia	MP:0030065;MP:0030064;MP:0030067;MP:0030066;MP:0030071	0	1	1	0
HP:0000275	Narrow face	MP:0030067	narrow face	best	MP:0030067	narrow face	MP:0030067;MP:0030065;MP:0030064;MP:0030066;MP:0030069	1	1	0	0
HP:0000275	Narrow face	MP:0030067	narrow face	diffused	MP:0030067	narrow face	MP:0030067;MP:0030065;MP:0030069;MP:0030064;MP:0030066	1	1	0	0
HP:0000275	Narrow face	MP:0030067	narrow face	plain	MP:0030067	narrow face	MP:0030067;MP:0030065;MP:0030069;MP:0030064;MP:0030066	1	1	0	0
HP:0000276	Long face	MP:0030070	long face	best	MP:0030070	long face	MP:0030070;MP:0030068;MP:0030063;MP:0030071;MP:0030069	1	1	0	0
HP:0000276	Long face	MP:0030070	long face	diffused	MP:0030070	long face	MP:0030070;MP:0030066;MP:0030068;MP:0030063;MP:0030069	1	1	0	0
HP:0000276	Long face	MP:0030070	long face	plain	MP:0030070	long face	MP:0030070;MP:0030066;MP:0030068;MP:0030063;MP:0030069	1	1	0	0
HP:0000277	Abnormality of the mandible	MP:0000458	abnormal mandible morphology	best	MP:0030050	large mandible	MP:0030050;MP:0000458;MP:0004592;MP:0004593;MP:0000460	0	1	1	0
HP:0000277	Abnormality of the mandible	MP:0000458	abnormal mandible morphology	diffused	MP:0000458	abnormal mandible morphology	MP:0000458;MP:0030050;MP:0004592;MP:0000087;MP:0004593	1	1	0	0
HP:0000277	Abnormality of the mandible	MP:0000458	abnormal mandible morphology	plain	MP:0000458	abnormal mandible morphology	MP:0000458;MP:0030050;MP:0004592;MP:0004593;MP:0000087	1	1	0	0
HP:0000278	Retrognathia	MP:0030273	mandibular retrognathia	best	MP:0030273	mandibular retrognathia	MP:0030273;MP:0000458;MP:0030050;MP:0030243;MP:0004592	1	1	0	0
HP:0000278	Retrognathia	MP:0004282	retrognathia	diffused	MP:0030273	mandibular retrognathia	MP:0030273;MP:0004282;MP:0030274;MP:0030243;MP:0000458	0	1	1	0
HP:0000278	Retrognathia	MP:0004282	retrognathia	plain	MP:0030273	mandibular retrognathia	MP:0030273;MP:0004282;MP:0030274;MP:0030243;MP:0000458	0	1	1	0
HP:0000280	Coarse facial features	MP:0030074	coarse facial features	best	MP:0030074	coarse facial features	MP:0030074;MP:0003743;MP:0030531;MP:0030071;MP:0003935	1	1	0	0
HP:0000280	Coarse facial features	MP:0030074	coarse facial features	diffused	MP:0030074	coarse facial features	MP:0030074;MP:0030531;MP:0030071;MP:0030063;MP:0003743	1	1	0	0
HP:0000280	Coarse facial features	MP:0030074	coarse facial features	plain	MP:0030074	coarse facial features	MP:0030074;MP:0030531;MP:0030071;MP:0030072;MP:0030063	1	1	0	0
HP:0000282	Facial edema	MP:0001788	periorbital edema	best	MP:0012270	cardiac edema	MP:0012270;MP:0001785;MP:0013807;MP:0001784;MP:0001786	0	0	2	1
HP:0000282	Facial edema	MP:0001788	periorbital edema	diffused	MP:0012270	cardiac edema	MP:0012270;MP:0001785;MP:0013807;MP:0010894;MP:0001786	0	0	2	1
HP:0000282	Facial edema	MP:0001788	periorbital edema	plain	MP:0013807	generalized edema	MP:0013807;MP:0012270;MP:0001785;MP:0001786;MP:0003201	0	0	2	1
HP:0000283	Broad face	MP:0030069	broad face	best	MP:0030069	broad face	MP:0030069;MP:0030068;MP:0030070;MP:0030063;MP:0030189	1	1	0	0
HP:0000283	Broad face	MP:0030069	broad face	diffused	MP:0030069	broad face	MP:0030069;MP:0030067;MP:0030068;MP:0030070;MP:0030063	1	1	0	0
HP:0000283	Broad face	MP:0030069	broad face	plain	MP:0030069	broad face	MP:0030069;MP:0030067;MP:0030068;MP:0030070;MP:0030063	1	1	0	0
HP:0000286	Epicanthus	MP:0006168	epicanthus inversus	best	MP:0006168	epicanthus inversus	MP:0006168;MP:0030163;MP:0006162;MP:0013395;MP:0001341	1	1	0	0
HP:0000286	Epicanthus	MP:0006168	epicanthus inversus	diffused	MP:0006168	epicanthus inversus	MP:0006168;MP:0030163;MP:0013395;MP:0006162;MP:0013396	1	1	0	0
HP:0000286	Epicanthus	MP:0006168	epicanthus inversus	plain	MP:0006168	epicanthus inversus	MP:0006168;MP:0030163;MP:0006162;MP:0013395;MP:0013396	1	1	0	0
HP:0000287	Increased facial adipose tissue	MP:0030144	abnormal facial muscle physiology	best	MP:0005452	abnormal adipose tissue amount	MP:0005452;MP:0005334;MP:0012320;MP:0000003;MP:0009115	0	0	6	5
HP:0000287	Increased facial adipose tissue	MP:0030144	abnormal facial muscle physiology	diffused	MP:0005452	abnormal adipose tissue amount	MP:0005452;MP:0005334;MP:0000003;MP:0009115;MP:0010024	0	0	6	5
HP:0000287	Increased facial adipose tissue	MP:0030144	abnormal facial muscle physiology	plain	MP:0005452	abnormal adipose tissue amount	MP:0005452;MP:0000013;MP:0010024;MP:0005334;MP:0000003	0	0	6	5
HP:0000288	Abnormality of the philtrum	MP:0012256	abnormal philtrum morphology	best	MP:0012256	abnormal philtrum morphology	MP:0012256;MP:0012258;MP:0012257;MP:0030193;MP:0012523	1	1	0	0
HP:0000288	Abnormality of the philtrum	MP:0012256	abnormal philtrum morphology	diffused	MP:0012256	abnormal philtrum morphology	MP:0012256;MP:0012258;MP:0012257;MP:0030193;MP:0012523	1	1	0	0
HP:0000288	Abnormality of the philtrum	MP:0012256	abnormal philtrum morphology	plain	MP:0012256	abnormal philtrum morphology	MP:0012256;MP:0012258;MP:0012257;MP:0030193;MP:0030168	1	1	0	0
HP:0000289	Broad philtrum	MP:0012256	abnormal philtrum morphology	best	MP:0012258	philtrum hypoplasia	MP:0012258;MP:0030193;MP:0012257;MP:0012256;MP:0030069	0	1	1	0
HP:0000289	Broad philtrum	MP:0012256	abnormal philtrum morphology	diffused	MP:0012258	philtrum hypoplasia	MP:0012258;MP:0030193;MP:0012257;MP:0012256;MP:0030069	0	1	1	0
HP:0000289	Broad philtrum	MP:0012256	abnormal philtrum morphology	plain	MP:0012258	philtrum hypoplasia	MP:0012258;MP:0030193;MP:0012257;MP:0012256;MP:0030069	0	1	1	0
HP:0000290	Abnormality of the forehead	MP:0030031	abnormal forehead morphology	best	MP:0030043	small forehead	MP:0030043;MP:0030031;MP:0030534;MP:0030042;MP:0030041	0	1	2	0
HP:0000290	Abnormality of the forehead	MP:0030031	abnormal forehead morphology	diffused	MP:0030534	abnormal forehead skin morphology	MP:0030534;MP:0030031;MP:0030043;MP:0030041;MP:0030042	0	1	1	0
HP:0000290	Abnormality of the forehead	MP:0030031	abnormal forehead morphology	plain	MP:0030043	small forehead	MP:0030043;MP:0030042;MP:0030047;MP:0030031;MP:0030032	0	1	2	0
HP:0000291	Abnormality of facial adipose tissue	MP:0030144	abnormal facial muscle physiology	best	MP:0005452	abnormal adipose tissue amount	MP:0005452;MP:0000003;MP:0009115;MP:0005334;MP:0002971	0	0	6	5
HP:0000291	Abnormality of facial adipose tissue	MP:0030144	abnormal facial muscle physiology	diffused	MP:0005452	abnormal adipose tissue amount	MP:0005452;MP:0000003;MP:0005334;MP:0009115;MP:0002971	0	0	6	5
HP:0000291	Abnormality of facial adipose tissue	MP:0030144	abnormal facial muscle physiology	plain	MP:0005452	abnormal adipose tissue amount	MP:0005452;MP:0000013;MP:0005334;MP:0000003;MP:0002971	0	0	6	5
HP:0000292	Loss of facial adipose tissue	MP:0010025	decreased total body fat amount	best	MP:0008844	decreased subcutaneous adipose tissue amount	MP:0008844;MP:0005452;MP:0010934;MP:0009115;MP:0005334	0	0	3	1
HP:0000292	Loss of facial adipose tissue	MP:0010025	decreased total body fat amount	diffused	MP:0008844	decreased subcutaneous adipose tissue amount	MP:0008844;MP:0005452;MP:0009115;MP:0010934;MP:0005334	0	0	3	1
HP:0000292	Loss of facial adipose tissue	MP:0010025	decreased total body fat amount	plain	MP:0005452	abnormal adipose tissue amount	MP:0005452;MP:0008844;MP:0000013;MP:0010934;MP:0011174	0	0	1	1
HP:0000293	Full cheeks	MP:0030246	abnormal cheek morphology	best	MP:0030247	prominent cheeks	MP:0030247;MP:0030246;MP:0030151;MP:0030096;MP:0009519	0	1	1	0
HP:0000293	Full cheeks	MP:0030246	abnormal cheek morphology	diffused	MP:0030247	prominent cheeks	MP:0030247;MP:0030246;MP:0030151;MP:0030096;MP:0009519	0	1	1	0
HP:0000293	Full cheeks	MP:0030246	abnormal cheek morphology	plain	MP:0030247	prominent cheeks	MP:0030247;MP:0030246;MP:0030096;MP:0030151;MP:0009519	0	1	1	0
HP:0000294	Low anterior hairline	MP:0009457	whorled hair	best	MP:0030045	abnormal forehead shape	MP:0030045;MP:0030041;MP:0030534;MP:0030031;MP:0030262	0	0	8	6
HP:0000294	Low anterior hairline	MP:0009457	whorled hair	diffused	MP:0030045	abnormal forehead shape	MP:0030045;MP:0030041;MP:0030534;MP:0030031;MP:0030262	0	0	8	6
HP:0000294	Low anterior hairline	MP:0009457	whorled hair	plain	MP:0030045	abnormal forehead shape	MP:0030045;MP:0030041;MP:0030534;MP:0030031;MP:0030049	0	0	8	6
HP:0000295	Doll-like facies	MP:0003743	abnormal facial morphology	best	MP:0003743	abnormal facial morphology	MP:0003743;MP:0030071;MP:0000428;MP:0003935;MP:0030074	1	1	0	0
HP:0000295	Doll-like facies	MP:0003743	abnormal facial morphology	diffused	MP:0030071	abnormal face shape	MP:0030071;MP:0030074;MP:0030063;MP:0003743;MP:0030072	0	1	1	0
HP:0000295	Doll-like facies	MP:0003743	abnormal facial morphology	plain	MP:0030071	abnormal face shape	MP:0030071;MP:0030074;MP:0030072;MP:0030063;MP:0000437	0	0	1	1
HP:0000297	Facial hypotonia	MP:0030144	abnormal facial muscle physiology	best	MP:0004144	hypotonia	MP:0004144;MP:0030040;MP:0030039;MP:0030144;MP:0004234	0	1	3	0
HP:0000297	Facial hypotonia	MP:0030144	abnormal facial muscle physiology	diffused	MP:0030426	facial muscle hypoplasia	MP:0030426;MP:0004144;MP:0030144;MP:0030040;MP:0030039	0	1	6	0
HP:0000297	Facial hypotonia	MP:0030144	abnormal facial muscle physiology	plain	MP:0004144	hypotonia	MP:0004144;MP:0030144;MP:0030426;MP:0030040;MP:0004234	0	1	3	0
HP:0000298	Mask-like facies	MP:0003743	abnormal facial morphology	best	MP:0003743	abnormal facial morphology	MP:0003743;MP:0000428;MP:0003935;MP:0011495;MP:0030426	1	1	0	0
HP:0000298	Mask-like facies	MP:0003743	abnormal facial morphology	diffused	MP:0003743	abnormal facial morphology	MP:0003743;MP:0030426;MP:0030039;MP:0030531;MP:0000428	1	1	0	0
HP:0000298	Mask-like facies	MP:0003743	abnormal facial morphology	plain	MP:0030141	facial paralysis	MP:0030141;MP:0000437;MP:0030143;MP:0003743;MP:0004561	0	1	9	0
HP:0000300	Oval face	MP:0030071	abnormal face shape	best	MP:0030071	abnormal face shape	MP:0030071;MP:0030063;MP:0012175;MP:0003743;MP:0030072	1	1	0	0
HP:0000300	Oval face	MP:0030071	abnormal face shape	diffused	MP:0030071	abnormal face shape	MP:0030071;MP:0012175;MP:0030063;MP:0030072;MP:0030074	1	1	0	0
HP:0000300	Oval face	MP:0030071	abnormal face shape	plain	MP:0030071	abnormal face shape	MP:0030071;MP:0012175;MP:0030072;MP:0030074;MP:0030063	1	1	0	0
HP:0000301	Abnormality of facial musculature	MP:0030144	abnormal facial muscle physiology	best	MP:0030040	absent facial muscle	MP:0030040;MP:0004234;MP:0030144;MP:0030039;MP:0030142	0	1	6	0
HP:0000301	Abnormality of facial musculature	MP:0030144	abnormal facial muscle physiology	diffused	MP:0030039	abnormal facial muscle morphology	MP:0030039;MP:0030040;MP:0030144;MP:0030426;MP:0030172	0	1	5	0
HP:0000301	Abnormality of facial musculature	MP:0030144	abnormal facial muscle physiology	plain	MP:0030144	abnormal facial muscle physiology	MP:0030144;MP:0030040;MP:0030172;MP:0004234;MP:0030142	1	1	0	0
HP:0000303	Mandibular prognathia	MP:0010208	prognathia	best	MP:0030243	abnormal chin morphology	MP:0030243;MP:0030050;MP:0010208;MP:0004593;MP:0030273	0	1	3	0
HP:0000303	Mandibular prognathia	MP:0010208	prognathia	diffused	MP:0030243	abnormal chin morphology	MP:0030243;MP:0030273;MP:0030050;MP:0010208;MP:0004593	0	1	3	0
HP:0000303	Mandibular prognathia	MP:0010208	prognathia	plain	MP:0030243	abnormal chin morphology	MP:0030243;MP:0030050;MP:0010208;MP:0030273;MP:0030244	0	1	3	0
HP:0000306	Abnormality of the chin	MP:0030243	abnormal chin morphology	best	MP:0030243	abnormal chin morphology	MP:0030243;MP:0030244;MP:0000114;MP:0030270;MP:0030063	1	1	0	0
HP:0000306	Abnormality of the chin	MP:0030243	abnormal chin morphology	diffused	MP:0030243	abnormal chin morphology	MP:0030243;MP:0030244;MP:0000114;MP:0030270;MP:0030063	1	1	0	0
HP:0000306	Abnormality of the chin	MP:0030243	abnormal chin morphology	plain	MP:0030244	short chin	MP:0030244;MP:0030243;MP:0000114;MP:0030270;MP:0030063	0	1	1	0
HP:0000307	Pointed chin	MP:0000114	cleft chin	best	MP:0030243	abnormal chin morphology	MP:0030243;MP:0000114;MP:0030244;MP:0030270;MP:0004596	0	1	1	0
HP:0000307	Pointed chin	MP:0000114	cleft chin	diffused	MP:0000114	cleft chin	MP:0000114;MP:0030243;MP:0030244;MP:0030270;MP:0004596	1	1	0	0
HP:0000307	Pointed chin	MP:0000114	cleft chin	plain	MP:0000114	cleft chin	MP:0000114;MP:0030244;MP:0030243;MP:0030270;MP:0004596	1	1	0	0
HP:0000308	Microretrognathia	MP:0030273	mandibular retrognathia	best	MP:0030273	mandibular retrognathia	MP:0030273;MP:0000460;MP:0002639;MP:0004592;MP:0030243	1	1	0	0
HP:0000308	Microretrognathia	MP:0004282	retrognathia	diffused	MP:0030273	mandibular retrognathia	MP:0030273;MP:0000460;MP:0002639;MP:0004282;MP:0030050	0	1	1	0
HP:0000308	Microretrognathia	MP:0004282	retrognathia	plain	MP:0030273	mandibular retrognathia	MP:0030273;MP:0002639;MP:0000460;MP:0004282;MP:0030050	0	1	1	0
HP:0000309	Abnormality of the midface	MP:0030095	abnormal midface morphology	best	MP:0030095	abnormal midface morphology	MP:0030095;MP:0030246;MP:0012085;MP:0030096;MP:0009855	1	1	0	0
HP:0000309	Abnormality of the midface	MP:0030095	abnormal midface morphology	diffused	MP:0030095	abnormal midface morphology	MP:0030095;MP:0030246;MP:0012085;MP:0030096;MP:0009855	1	1	0	0
HP:0000309	Abnormality of the midface	MP:0030095	abnormal midface morphology	plain	MP:0030095	abnormal midface morphology	MP:0030095;MP:0030246;MP:0012085;MP:0030096;MP:0009855	1	1	0	0
HP:0000311	Round face	MP:0030072	round face	best	MP:0030072	round face	MP:0030072;MP:0030071;MP:0003743;MP:0030063;MP:0030245	1	1	0	0
HP:0000311	Round face	MP:0030072	round face	diffused	MP:0030072	round face	MP:0030072;MP:0030071;MP:0030063;MP:0030245;MP:0030073	1	1	0	0
HP:0000311	Round face	MP:0030072	round face	plain	MP:0030072	round face	MP:0030072;MP:0030071;MP:0030245;MP:0030073;MP:0030063	1	1	0	0
HP:0000315	Abnormality of the orbital region	MP:0010030	abnormal orbit morphology	best	MP:0003743	abnormal facial morphology	MP:0003743;MP:0030063;MP:0030038;MP:0030532;MP:0011495	0	0	4	3
HP:0000315	Abnormality of the orbital region	MP:0010030	abnormal orbit morphology	diffused	MP:0030532	abnormal periorbital skin morphology	MP:0030532;MP:0030038;MP:0003743;MP:0030063;MP:0030531	0	0	4	3
HP:0000315	Abnormality of the orbital region	MP:0010030	abnormal orbit morphology	plain	MP:0030038	abnormal periorbital region morphology	MP:0030038;MP:0030532;MP:0030063;MP:0030071;MP:0030531	0	0	3	3
HP:0000316	Hypertelorism	MP:0001300	ocular hypertelorism	best	MP:0001300	ocular hypertelorism	MP:0001300;MP:0006197;MP:0001299;MP:0001293;MP:0005197	1	1	0	0
HP:0000316	Hypertelorism	MP:0001300	ocular hypertelorism	diffused	MP:0001300	ocular hypertelorism	MP:0001300;MP:0006197;MP:0001299;MP:0001293;MP:0030166	1	1	0	0
HP:0000316	Hypertelorism	MP:0001300	ocular hypertelorism	plain	MP:0001300	ocular hypertelorism	MP:0001300;MP:0006197;MP:0000025;MP:0001299;MP:0006199	1	1	0	0
HP:0000317	Facial myokymia	MP:0030143	facial muscle spasm	best	MP:0030040	absent facial muscle	MP:0030040;MP:0030039;MP:0030426;MP:0004234;MP:0030142	0	0	7	6
HP:0000317	Facial myokymia	MP:0030143	facial muscle spasm	diffused	MP:0030040	absent facial muscle	MP:0030040;MP:0030426;MP:0030039;MP:0030144;MP:0004234	0	0	7	1
HP:0000317	Facial myokymia	MP:0030143	facial muscle spasm	plain	MP:0030040	absent facial muscle	MP:0030040;MP:0030144;MP:0030426;MP:0004234;MP:0030039	0	0	7	1
HP:0000319	Smooth philtrum	MP:0012256	abnormal philtrum morphology	best	MP:0012258	philtrum hypoplasia	MP:0012258;MP:0012257;MP:0030193;MP:0012256;MP:0009903	0	1	1	0
HP:0000319	Smooth philtrum	MP:0012256	abnormal philtrum morphology	diffused	MP:0012258	philtrum hypoplasia	MP:0012258;MP:0030193;MP:0012257;MP:0012256;MP:0009903	0	1	1	0
HP:0000319	Smooth philtrum	MP:0012256	abnormal philtrum morphology	plain	MP:0012258	philtrum hypoplasia	MP:0012258;MP:0030193;MP:0012257;MP:0012256;MP:0009903	0	1	1	0
HP:0000320	Bird-like facies	MP:0003743	abnormal facial morphology	best	MP:0030063	abnormal face size	MP:0030063;MP:0030071;MP:0003743;MP:0003935;MP:0000428	0	1	1	0
HP:0000320	Bird-like facies	MP:0003743	abnormal facial morphology	diffused	MP:0030071	abnormal face shape	MP:0030071;MP:0030063;MP:0003743;MP:0003935;MP:0030531	0	1	1	0
HP:0000320	Bird-like facies	MP:0003743	abnormal facial morphology	plain	MP:0030071	abnormal face shape	MP:0030071;MP:0030063;MP:0030531;MP:0003743;MP:0030074	0	1	1	0
HP:0000321	Square face	MP:0030073	square face	best	MP:0030073	square face	MP:0030073;MP:0030071;MP:0003935;MP:0030063;MP:0003743	1	1	0	0
HP:0000321	Square face	MP:0030073	square face	diffused	MP:0030073	square face	MP:0030073;MP:0030071;MP:0030072;MP:0030063;MP:0012175	1	1	0	0
HP:0000321	Square face	MP:0030073	square face	plain	MP:0030073	square face	MP:0030073;MP:0030071;MP:0030072;MP:0012175;MP:0030063	1	1	0	0
HP:0000322	Short philtrum	MP:0030193	short philtrum	best	MP:0012258	philtrum hypoplasia	MP:0012258;MP:0030193;MP:0012257;MP:0012256;MP:0003784	0	1	2	0
HP:0000322	Short philtrum	MP:0030193	short philtrum	diffused	MP:0012258	philtrum hypoplasia	MP:0012258;MP:0030193;MP:0012257;MP:0012256;MP:0003784	0	1	2	0
HP:0000322	Short philtrum	MP:0030193	short philtrum	plain	MP:0012258	philtrum hypoplasia	MP:0012258;MP:0030193;MP:0012257;MP:0012256;MP:0003784	0	1	2	0
HP:0000324	Facial asymmetry	MP:0008863	craniofacial asymmetry	best	MP:0030099	facial asymmetry	MP:0030099;MP:0030100;MP:0030071;MP:0030063;MP:0008863	0	1	1	0
HP:0000324	Facial asymmetry	MP:0008863	craniofacial asymmetry	diffused	MP:0030099	facial asymmetry	MP:0030099;MP:0030100;MP:0030071;MP:0030063;MP:0008863	0	1	1	0
HP:0000324	Facial asymmetry	MP:0008863	craniofacial asymmetry	plain	MP:0030099	facial asymmetry	MP:0030099;MP:0030100;MP:0030071;MP:0030063;MP:0008863	0	1	1	0
HP:0000325	Triangular face	MP:0012546	triangular face	best	MP:0030071	abnormal face shape	MP:0030071;MP:0012546;MP:0030073;MP:0012175;MP:0030072	0	1	1	0
HP:0000325	Triangular face	MP:0012546	triangular face	diffused	MP:0030071	abnormal face shape	MP:0030071;MP:0012546;MP:0030073;MP:0012175;MP:0030072	0	1	1	0
HP:0000325	Triangular face	MP:0012546	triangular face	plain	MP:0030071	abnormal face shape	MP:0030071;MP:0012546;MP:0030073;MP:0030072;MP:0012175	0	1	1	0
HP:0000326	Abnormality of the maxilla	MP:0000455	abnormal maxilla morphology	best	MP:0011813	long maxilla	MP:0011813;MP:0000455;MP:0004540;MP:0000097;MP:0000457	0	1	1	0
HP:0000326	Abnormality of the maxilla	MP:0000455	abnormal maxilla morphology	diffused	MP:0011813	long maxilla	MP:0011813;MP:0000455;MP:0004539;MP:0000097;MP:0004540	0	1	1	0
HP:0000326	Abnormality of the maxilla	MP:0000455	abnormal maxilla morphology	plain	MP:0011813	long maxilla	MP:0011813;MP:0000455;MP:0000097;MP:0004539;MP:0004540	0	1	1	0
HP:0000327	Hypoplasia of the maxilla	MP:0000457	maxilla hypoplasia	best	MP:0000457	maxilla hypoplasia	MP:0000457;MP:0011813;MP:0030274;MP:0000455;MP:0004539	1	1	0	0
HP:0000327	Hypoplasia of the maxilla	MP:0000457	maxilla hypoplasia	diffused	MP:0030274	maxillary retrognathia	MP:0030274;MP:0000457;MP:0011813;MP:0004539;MP:0004282	0	1	3	0
HP:0000327	Hypoplasia of the maxilla	MP:0000457	maxilla hypoplasia	plain	MP:0030274	maxillary retrognathia	MP:0030274;MP:0000457;MP:0011813;MP:0000097;MP:0004539	0	1	3	0
HP:0000329	Facial hemangioma	MP:0002947	increased hemangioma incidence	best	MP:0002947	increased hemangioma incidence	MP:0002947;MP:0020226;MP:0003287;MP:0006182;MP:0002047	1	1	0	0
HP:0000329	Facial hemangioma	MP:0002947	increased hemangioma incidence	diffused	MP:0020226	decreased hemangioma incidence	MP:0020226;MP:0002947;MP:0003287;MP:0006182;MP:0002047	0	1	4	0
HP:0000329	Facial hemangioma	MP:0002947	increased hemangioma incidence	plain	MP:0020226	decreased hemangioma incidence	MP:0020226;MP:0002947;MP:0003287;MP:0006182;MP:0006180	0	1	4	0
HP:0000331	Short chin	MP:0030244	short chin	best	MP:0030244	short chin	MP:0030244;MP:0000114;MP:0030243;MP:0030270;MP:0012524	1	1	0	0
HP:0000331	Short chin	MP:0030244	short chin	diffused	MP:0030244	short chin	MP:0030244;MP:0000114;MP:0030243;MP:0030270;MP:0030066	1	1	0	0
HP:0000331	Short chin	MP:0030244	short chin	plain	MP:0030244	short chin	MP:0030244;MP:0000114;MP:0030243;MP:0030270;MP:0030066	1	1	0	0
HP:0000336	Prominent supraorbital ridges	MP:0030038	abnormal periorbital region morphology	best	MP:0030031	abnormal forehead morphology	MP:0030031;MP:0030041;MP:0030045;MP:0030534;MP:0030379	0	0	2	2
HP:0000336	Prominent supraorbital ridges	MP:0030038	abnormal periorbital region morphology	diffused	MP:0030031	abnormal forehead morphology	MP:0030031;MP:0030041;MP:0030045;MP:0030534;MP:0030379	0	0	2	2
HP:0000336	Prominent supraorbital ridges	MP:0030038	abnormal periorbital region morphology	plain	MP:0030031	abnormal forehead morphology	MP:0030031;MP:0030041;MP:0030045;MP:0030534;MP:0030049	0	0	2	2
HP:0000337	Broad forehead	MP:0030042	large forehead	best	MP:0030041	abnormal forehead size	MP:0030041;MP:0030045;MP:0030031;MP:0030534;MP:0030043	0	0	1	1
HP:0000337	Broad forehead	MP:0030042	large forehead	diffused	MP:0030041	abnormal forehead size	MP:0030041;MP:0030045;MP:0030031;MP:0030534;MP:0030042	0	1	1	0
HP:0000337	Broad forehead	MP:0030042	large forehead	plain	MP:0030041	abnormal forehead size	MP:0030041;MP:0030045;MP:0030031;MP:0030032;MP:0030042	0	1	1	0
HP:0000338	Hypomimic face	MP:0030144	abnormal facial muscle physiology	best	MP:0030039	abnormal facial muscle morphology	MP:0030039;MP:0030040;MP:0004234;MP:0030426;MP:0030142	0	0	5	5
HP:0000338	Hypomimic face	MP:0030144	abnormal facial muscle physiology	diffused	MP:0030426	facial muscle hypoplasia	MP:0030426;MP:0030040;MP:0030039;MP:0004234;MP:0030141	0	0	6	5
HP:0000338	Hypomimic face	MP:0030144	abnormal facial muscle physiology	plain	MP:0030141	facial paralysis	MP:0030141;MP:0030426;MP:0030040;MP:0030144;MP:0004234	0	1	7	0
HP:0000339	Pugilistic facies	MP:0030074	coarse facial features	best	MP:0030074	coarse facial features	MP:0030074;MP:0003743;MP:0030531;MP:0000437;MP:0003935	1	1	0	0
HP:0000339	Pugilistic facies	MP:0030074	coarse facial features	diffused	MP:0030074	coarse facial features	MP:0030074;MP:0030531;MP:0000437;MP:0003743;MP:0030072	1	1	0	0
HP:0000339	Pugilistic facies	MP:0030074	coarse facial features	plain	MP:0030074	coarse facial features	MP:0030074;MP:0000437;MP:0030531;MP:0030072;MP:0003743	1	1	0	0
HP:0000340	Sloping forehead	MP:0030048	sloping forehead	best	MP:0030048	sloping forehead	MP:0030048;MP:0030042;MP:0030043;MP:0030047;MP:0030032	1	1	0	0
HP:0000340	Sloping forehead	MP:0030048	sloping forehead	diffused	MP:0030048	sloping forehead	MP:0030048;MP:0030043;MP:0030042;MP:0030032;MP:0030047	1	1	0	0
HP:0000340	Sloping forehead	MP:0030048	sloping forehead	plain	MP:0030048	sloping forehead	MP:0030048;MP:0030043;MP:0030042;MP:0030032;MP:0030047	1	1	0	0
HP:0000341	Narrow forehead	MP:0030043	small forehead	best	MP:0030041	abnormal forehead size	MP:0030041;MP:0030045;MP:0030031;MP:0030534;MP:0030043	0	1	1	0
HP:0000341	Narrow forehead	MP:0030043	small forehead	diffused	MP:0030041	abnormal forehead size	MP:0030041;MP:0030045;MP:0030031;MP:0030534;MP:0030043	0	1	1	0
HP:0000341	Narrow forehead	MP:0030043	small forehead	plain	MP:0030041	abnormal forehead size	MP:0030041;MP:0030045;MP:0030031;MP:0030534;MP:0030043	0	1	1	0
HP:0000343	Long philtrum	MP:0012256	abnormal philtrum morphology	best	MP:0012258	philtrum hypoplasia	MP:0012258;MP:0012257;MP:0012256;MP:0030193;MP:0003784	0	1	1	0
HP:0000343	Long philtrum	MP:0012256	abnormal philtrum morphology	diffused	MP:0012258	philtrum hypoplasia	MP:0012258;MP:0030193;MP:0012257;MP:0012256;MP:0003784	0	1	1	0
HP:0000343	Long philtrum	MP:0012256	abnormal philtrum morphology	plain	MP:0012258	philtrum hypoplasia	MP:0012258;MP:0030193;MP:0012257;MP:0012256;MP:0003784	0	1	1	0
HP:0000346	Whistling appearance	MP:0003749	down-turned corners of mouth	best	MP:0013131	pale lips	MP:0013131;MP:0003743;MP:0009553;MP:0000437;MP:0011495	0	0	3	2
HP:0000346	Whistling appearance	MP:0003749	down-turned corners of mouth	diffused	MP:0013131	pale lips	MP:0013131;MP:0009553;MP:0000437;MP:0003743;MP:0000428	0	0	3	2
HP:0000346	Whistling appearance	MP:0003749	down-turned corners of mouth	plain	MP:0013131	pale lips	MP:0013131;MP:0009553;MP:0000437;MP:0003743;MP:0003513	0	0	3	2
HP:0000347	Micrognathia	MP:0002639	micrognathia	best	MP:0000460	mandible hypoplasia	MP:0000460;MP:0002639;MP:0030273;MP:0004592;MP:0000458	0	1	4	0
HP:0000347	Micrognathia	MP:0002639	micrognathia	diffused	MP:0000460	mandible hypoplasia	MP:0000460;MP:0002639;MP:0030273;MP:0030050;MP:0000087	0	1	4	0
HP:0000347	Micrognathia	MP:0002639	micrognathia	plain	MP:0000460	mandible hypoplasia	MP:0000460;MP:0002639;MP:0030273;MP:0030050;MP:0000087	0	1	4	0
HP:0000348	High forehead	MP:0030032	high forehead	best	MP:0030032	high forehead	MP:0030032;MP:0030043;MP:0030042;MP:0030044;MP:0030047	1	1	0	0
HP:0000348	High forehead	MP:0030032	high forehead	diffused	MP:0030032	high forehead	MP:0030032;MP:0030044;MP:0030043;MP:0030042;MP:0030047	1	1	0	0
HP:0000348	High forehead	MP:0030032	high forehead	plain	MP:0030032	high forehead	MP:0030032;MP:0030044;MP:0030042;MP:0030043;MP:0030047	1	1	0	0
HP:0000349	Widow's peak	MP:0009457	whorled hair	best	MP:0030534	abnormal forehead skin morphology	MP:0030534;MP:0030045;MP:0030041;MP:0030031;MP:0030262	0	0	6	6
HP:0000349	Widow's peak	MP:0009457	whorled hair	diffused	MP:0030534	abnormal forehead skin morphology	MP:0030534;MP:0030045;MP:0030041;MP:0030031;MP:0030262	0	0	6	6
HP:0000349	Widow's peak	MP:0009457	whorled hair	plain	MP:0030045	abnormal forehead shape	MP:0030045;MP:0030534;MP:0030041;MP:0030031;MP:0030049	0	0	8	6
HP:0000350	Small forehead	MP:0030043	small forehead	best	MP:0030043	small forehead	MP:0030043;MP:0030042;MP:0030044;MP:0030049;MP:0030047	1	1	0	0
HP:0000350	Small forehead	MP:0030043	small forehead	diffused	MP:0030043	small forehead	MP:0030043;MP:0030042;MP:0030044;MP:0030032;MP:0030049	1	1	0	0
HP:0000350	Small forehead	MP:0030043	small forehead	plain	MP:0030043	small forehead	MP:0030043;MP:0030042;MP:0030044;MP:0030032;MP:0030047	1	1	0	0
HP:0000356	Abnormality of the outer ear	MP:0002177	abnormal outer ear morphology	best	MP:0003737	ossification of pinnae	MP:0003737;MP:0000023;MP:0002177;MP:0000022;MP:0006033	0	1	1	0
HP:0000356	Abnormality of the outer ear	MP:0002177	abnormal outer ear morphology	diffused	MP:0003737	ossification of pinnae	MP:0003737;MP:0000023;MP:0000022;MP:0030530;MP:0005579	0	0	1	1
HP:0000356	Abnormality of the outer ear	MP:0002177	abnormal outer ear morphology	plain	MP:0003737	ossification of pinnae	MP:0003737;MP:0000023;MP:0000022;MP:0030530;MP:0005579	0	0	1	1
HP:0000357	Abnormal location of ears	MP:0000024	lowered ear position	best	MP:0003737	ossification of pinnae	MP:0003737;MP:0000023;MP:0003712;MP:0002177;MP:0020084	0	0	3	1
HP:0000357	Abnormal location of ears	MP:0000024	lowered ear position	diffused	MP:0003737	ossification of pinnae	MP:0003737;MP:0000023;MP:0003712;MP:0020084;MP:0020085	0	0	3	1
HP:0000357	Abnormal location of ears	MP:0000024	lowered ear position	plain	MP:0003712	raised ear position	MP:0003712;MP:0003737;MP:0000023;MP:0000021;MP:0000024	0	1	2	0
HP:0000358	Posteriorly rotated ears	MP:0003715	posteriorly rotated ears	best	MP:0003715	posteriorly rotated ears	MP:0003715;MP:0003716;MP:0003713;MP:0000017;MP:0020085	1	1	0	0
HP:0000358	Posteriorly rotated ears	MP:0003715	posteriorly rotated ears	diffused	MP:0003715	posteriorly rotated ears	MP:0003715;MP:0003716;MP:0003713;MP:0000017;MP:0020085	1	1	0	0
HP:0000358	Posteriorly rotated ears	MP:0003715	posteriorly rotated ears	plain	MP:0003715	posteriorly rotated ears	MP:0003715;MP:0003716;MP:0003713;MP:0000021;MP:0000017	1	1	0	0
HP:0000359	Abnormality of the inner ear	MP:0000026	abnormal inner ear morphology	best	MP:0000026	abnormal inner ear morphology	MP:0000026;MP:0006286;MP:0002729;MP:0000031;MP:0011238	1	1	0	0
HP:0000359	Abnormality of the inner ear	MP:0000026	abnormal inner ear morphology	diffused	MP:0006286	inner ear hypoplasia	MP:0006286;MP:0000026;MP:0002729;MP:0000031;MP:0011238	0	1	1	0
HP:0000359	Abnormality of the inner ear	MP:0000026	abnormal inner ear morphology	plain	MP:0006286	inner ear hypoplasia	MP:0006286;MP:0002729;MP:0000026;MP:0002859;MP:0000031	0	1	1	0
HP:0000360	Tinnitus	MP:0003741	tinnitus	best	MP:0003741	tinnitus	MP:0003741;MP:0001967;MP:0006334;MP:0006325;MP:0001963	1	1	0	0
HP:0000360	Tinnitus	MP:0003741	tinnitus	diffused	MP:0003741	tinnitus	MP:0003741;MP:0001967;MP:0006334;MP:0006325;MP:0001963	1	1	0	0
HP:0000360	Tinnitus	MP:0003741	tinnitus	plain	MP:0003741	tinnitus	MP:0003741;MP:0001967;MP:0006334;MP:0006325;MP:0001963	1	1	0	0
HP:0000362	Otosclerosis	MP:0004897	otosclerosis	best	MP:0030402	abnormal stapes head morphology	MP:0030402;MP:0030403;MP:0004897;MP:0005107;MP:0030128	0	1	7	0
HP:0000362	Otosclerosis	MP:0004897	otosclerosis	diffused	MP:0030402	abnormal stapes head morphology	MP:0030402;MP:0004897;MP:0005107;MP:0030128;MP:0030127	0	1	7	0
HP:0000362	Otosclerosis	MP:0004897	otosclerosis	plain	MP:0004897	otosclerosis	MP:0004897;MP:0005107;MP:0030402;MP:0030128;MP:0030127	1	1	0	0
HP:0000363	Abnormality of earlobe	MP:0003677	abnormal ear lobe morphology	best	MP:0020084	short ears	MP:0020084;MP:0020085;MP:0000018;MP:0000019;MP:0003677	0	1	2	0
HP:0000363	Abnormality of earlobe	MP:0003677	abnormal ear lobe morphology	diffused	MP:0020084	short ears	MP:0020084;MP:0020085;MP:0000018;MP:0000019;MP:0003677	0	1	2	0
HP:0000363	Abnormality of earlobe	MP:0003677	abnormal ear lobe morphology	plain	MP:0020084	short ears	MP:0020084;MP:0020085;MP:0000018;MP:0000019;MP:0000017	0	0	2	2
HP:0000364	Hearing abnormality	MP:0001963	abnormal hearing physiology	best	MP:0001967	deafness	MP:0001967;MP:0006334;MP:0001963;MP:0006325;MP:0006326	0	1	2	0
HP:0000364	Hearing abnormality	MP:0001963	abnormal hearing physiology	diffused	MP:0001967	deafness	MP:0001967;MP:0006334;MP:0001963;MP:0006326;MP:0006325	0	1	2	0
HP:0000364	Hearing abnormality	MP:0001963	abnormal hearing physiology	plain	MP:0001967	deafness	MP:0001967;MP:0006334;MP:0001963;MP:0006326;MP:0006325	0	1	2	0
HP:0000365	Hearing impairment	MP:0001967	deafness	best	MP:0001967	deafness	MP:0001967;MP:0006327;MP:0004741;MP:0006334;MP:0006326	1	1	0	0
HP:0000365	Hearing impairment	MP:0001967	deafness	diffused	MP:0001967	deafness	MP:0001967;MP:0006327;MP:0004741;MP:0006334;MP:0006326	1	1	0	0
HP:0000365	Hearing impairment	MP:0001967	deafness	plain	MP:0001967	deafness	MP:0001967;MP:0004741;MP:0006327;MP:0006334;MP:0006326	1	1	0	0
HP:0000366	Abnormality of the nose	MP:0030033	abnormal nasal bridge morphology	best	MP:0002233	abnormal nose morphology	MP:0002233;MP:0030115;MP:0004726;MP:0002239;MP:0030063	0	0	3	3
HP:0000366	Abnormality of the nose	MP:0030033	abnormal nasal bridge morphology	diffused	MP:0002233	abnormal nose morphology	MP:0002233;MP:0030115;MP:0004726;MP:0002239;MP:0030033	0	1	3	0
HP:0000366	Abnormality of the nose	MP:0030033	abnormal nasal bridge morphology	plain	MP:0030115	abnormal nasal tip morphology	MP:0030115;MP:0002233;MP:0030063;MP:0002239;MP:0004726	0	0	4	3
HP:0000368	Low-set, posteriorly rotated ears	MP:0003715	posteriorly rotated ears	best	MP:0003715	posteriorly rotated ears	MP:0003715;MP:0003716;MP:0003713;MP:0000017;MP:0020085	1	1	0	0
HP:0000368	Low-set, posteriorly rotated ears	MP:0003715	posteriorly rotated ears	diffused	MP:0003715	posteriorly rotated ears	MP:0003715;MP:0003716;MP:0003713;MP:0000017;MP:0020085	1	1	0	0
HP:0000368	Low-set, posteriorly rotated ears	MP:0003715	posteriorly rotated ears	plain	MP:0003715	posteriorly rotated ears	MP:0003715;MP:0003716;MP:0003713;MP:0000017;MP:0000021	1	1	0	0
HP:0000369	Low-set ears	MP:0000024	lowered ear position	best	MP:0000026	abnormal inner ear morphology	MP:0000026;MP:0020084;MP:0000017;MP:0003713;MP:0000021	0	0	4	2
HP:0000369	Low-set ears	MP:0000024	lowered ear position	diffused	MP:0020084	short ears	MP:0020084;MP:0020085;MP:0003713;MP:0000017;MP:0000021	0	0	3	2
HP:0000369	Low-set ears	MP:0000024	lowered ear position	plain	MP:0000021	prominent ears	MP:0000021;MP:0000024;MP:0003713;MP:0003712;MP:0003735	0	1	2	0
HP:0000370	Abnormality of the middle ear	MP:0000049	abnormal middle ear morphology	best	MP:0000049	abnormal middle ear morphology	MP:0000049;MP:0030123;MP:0000040;MP:0003739;MP:0000029	1	1	0	0
HP:0000370	Abnormality of the middle ear	MP:0000049	abnormal middle ear morphology	diffused	MP:0000049	abnormal middle ear morphology	MP:0000049;MP:0030123;MP:0000040;MP:0003739;MP:0003740	1	1	0	0
HP:0000370	Abnormality of the middle ear	MP:0000049	abnormal middle ear morphology	plain	MP:0030123	small middle ear ossicles	MP:0030123;MP:0003739;MP:0000040;MP:0030226;MP:0003740	0	0	2	1
HP:0000371	Acute otitis media	MP:0001849	ear inflammation	best	MP:0001850	increased susceptibility to otitis media	MP:0001850;MP:0030410;MP:0001849;MP:0005087;MP:0005088	0	1	1	0
HP:0000371	Acute otitis media	MP:0001849	ear inflammation	diffused	MP:0001850	increased susceptibility to otitis media	MP:0001850;MP:0030410;MP:0001849;MP:0000049;MP:0005087	0	1	1	0
HP:0000371	Acute otitis media	MP:0001849	ear inflammation	plain	MP:0001850	increased susceptibility to otitis media	MP:0001850;MP:0030410;MP:0030123;MP:0030226;MP:0003739	0	0	1	1
HP:0000372	Abnormality of the auditory canal	MP:0006033	abnormal external auditory canal morphology	best	MP:0006033	abnormal external auditory canal morphology	MP:0006033;MP:0009707;MP:0002177;MP:0003737;MP:0000026	1	1	0	0
HP:0000372	Abnormality of the auditory canal	MP:0006033	abnormal external auditory canal morphology	diffused	MP:0006033	abnormal external auditory canal morphology	MP:0006033;MP:0009707;MP:0003737;MP:0002177;MP:0003938	1	1	0	0
HP:0000372	Abnormality of the auditory canal	MP:0006033	abnormal external auditory canal morphology	plain	MP:0009707	absent external auditory canal	MP:0009707;MP:0006033;MP:0003737;MP:0002177;MP:0003938	0	1	1	0
HP:0000375	Abnormal cochlea morphology	MP:0000031	abnormal cochlea morphology	best	MP:0000031	abnormal cochlea morphology	MP:0000031;MP:0002729;MP:0011238;MP:0000026;MP:0003308	1	1	0	0
HP:0000375	Abnormal cochlea morphology	MP:0000031	abnormal cochlea morphology	diffused	MP:0000031	abnormal cochlea morphology	MP:0000031;MP:0011238;MP:0006285;MP:0000026;MP:0002729	1	1	0	0
HP:0000375	Abnormal cochlea morphology	MP:0000031	abnormal cochlea morphology	plain	MP:0000031	abnormal cochlea morphology	MP:0000031;MP:0002729;MP:0006285;MP:0011238;MP:0006287	1	1	0	0
HP:0000376	Incomplete partition of the cochlea type II	MP:0003148	decreased cochlear coiling	best	MP:0003168	abnormal scala vestibuli morphology	MP:0003168;MP:0003167;MP:0003169;MP:0008308;MP:0008309	0	0	2	2
HP:0000376	Incomplete partition of the cochlea type II	MP:0003148	decreased cochlear coiling	diffused	MP:0003168	abnormal scala vestibuli morphology	MP:0003168;MP:0008308;MP:0003167;MP:0003169;MP:0008309	0	0	2	2
HP:0000376	Incomplete partition of the cochlea type II	MP:0003148	decreased cochlear coiling	plain	MP:0003168	abnormal scala vestibuli morphology	MP:0003168;MP:0008308;MP:0008307;MP:0003167;MP:0008309	0	0	2	2
HP:0000377	Abnormality of the pinna	MP:0000022	abnormal ear shape	best	MP:0020084	short ears	MP:0020084;MP:0020085;MP:0000023;MP:0000018;MP:0000019	0	0	2	2
HP:0000377	Abnormality of the pinna	MP:0000022	abnormal ear shape	diffused	MP:0020084	short ears	MP:0020084;MP:0020085;MP:0000023;MP:0000018;MP:0003737	0	0	2	2
HP:0000377	Abnormality of the pinna	MP:0000022	abnormal ear shape	plain	MP:0020084	short ears	MP:0020084;MP:0020085;MP:0000023;MP:0000018;MP:0003737	0	0	2	2
HP:0000378	Cupped ear	MP:0003735	cup-shaped ears	best	MP:0020084	short ears	MP:0020084;MP:0020085;MP:0000019;MP:0000018;MP:0000017	0	0	3	3
HP:0000378	Cupped ear	MP:0003735	cup-shaped ears	diffused	MP:0020084	short ears	MP:0020084;MP:0020085;MP:0000018;MP:0000017;MP:0000019	0	0	3	3
HP:0000378	Cupped ear	MP:0003735	cup-shaped ears	plain	MP:0020084	short ears	MP:0020084;MP:0020085;MP:0000018;MP:0000017;MP:0000019	0	0	3	3
HP:0000381	Stapes ankylosis	MP:0005107	abnormal stapes morphology	best	MP:0004897	otosclerosis	MP:0004897;MP:0030127;MP:0030128;MP:0005107;MP:0004204	0	1	6	0
HP:0000381	Stapes ankylosis	MP:0005107	abnormal stapes morphology	diffused	MP:0030127	small stapes	MP:0030127;MP:0030128;MP:0004897;MP:0005107;MP:0004204	0	1	1	0
HP:0000381	Stapes ankylosis	MP:0005107	abnormal stapes morphology	plain	MP:0030127	small stapes	MP:0030127;MP:0005107;MP:0030128;MP:0004897;MP:0004204	0	1	1	0
HP:0000383	Abnormality of periauricular region	MP:0030246	abnormal cheek morphology	best	MP:0030096	abnormal periauricular region morphology	MP:0030096;MP:0030246;MP:0030095;MP:0012085;MP:0030247	0	1	1	0
HP:0000383	Abnormality of periauricular region	MP:0030246	abnormal cheek morphology	diffused	MP:0030096	abnormal periauricular region morphology	MP:0030096;MP:0030246;MP:0030095;MP:0012085;MP:0030247	0	1	1	0
HP:0000383	Abnormality of periauricular region	MP:0030246	abnormal cheek morphology	plain	MP:0030096	abnormal periauricular region morphology	MP:0030096;MP:0030246;MP:0030095;MP:0012085;MP:0030247	0	1	1	0
HP:0000384	Preauricular skin tag	MP:0030246	abnormal cheek morphology	best	MP:0030097	preauricular pit	MP:0030097;MP:0030096;MP:0030530;MP:0000015;MP:0030528	0	0	2	1
HP:0000384	Preauricular skin tag	MP:0030246	abnormal cheek morphology	diffused	MP:0030097	preauricular pit	MP:0030097;MP:0030096;MP:0030530;MP:0000015;MP:0030528	0	0	2	1
HP:0000384	Preauricular skin tag	MP:0030246	abnormal cheek morphology	plain	MP:0030097	preauricular pit	MP:0030097;MP:0030096;MP:0030530;MP:0000015;MP:0030528	0	0	2	1
HP:0000385	Small earlobe	MP:0003679	ear lobe hypoplasia	best	MP:0003680	thick ear lobes	MP:0003680;MP:0003679;MP:0003683;MP:0030297;MP:0006286	0	1	2	0
HP:0000385	Small earlobe	MP:0003679	ear lobe hypoplasia	diffused	MP:0003680	thick ear lobes	MP:0003680;MP:0003679;MP:0003683;MP:0003681;MP:0030297	0	1	2	0
HP:0000385	Small earlobe	MP:0003679	ear lobe hypoplasia	plain	MP:0003680	thick ear lobes	MP:0003680;MP:0003679;MP:0003683;MP:0030297;MP:0003681	0	1	2	0
HP:0000387	Absent earlobe	MP:0003678	absent ear lobes	best	MP:0003680	thick ear lobes	MP:0003680;MP:0003679;MP:0003678;MP:0003683;MP:0003681	0	1	2	0
HP:0000387	Absent earlobe	MP:0003678	absent ear lobes	diffused	MP:0003680	thick ear lobes	MP:0003680;MP:0003679;MP:0003678;MP:0003683;MP:0003681	0	1	2	0
HP:0000387	Absent earlobe	MP:0003678	absent ear lobes	plain	MP:0003680	thick ear lobes	MP:0003680;MP:0003683;MP:0003678;MP:0003679;MP:0003681	0	1	2	0
HP:0000388	Otitis media	MP:0000049	abnormal middle ear morphology	best	MP:0001850	increased susceptibility to otitis media	MP:0001850;MP:0001849;MP:0001846;MP:0001876;MP:0000049	0	1	5	0
HP:0000388	Otitis media	MP:0000049	abnormal middle ear morphology	diffused	MP:0001850	increased susceptibility to otitis media	MP:0001850;MP:0001849;MP:0000049;MP:0030123;MP:0000040	0	1	5	0
HP:0000388	Otitis media	MP:0000049	abnormal middle ear morphology	plain	MP:0001850	increased susceptibility to otitis media	MP:0001850;MP:0001849;MP:0030123;MP:0003739;MP:0000040	0	0	5	2
HP:0000389	Chronic otitis media	MP:0001849	ear inflammation	best	MP:0001850	increased susceptibility to otitis media	MP:0001850;MP:0001849;MP:0011013;MP:0030410;MP:0000049	0	1	1	0
HP:0000389	Chronic otitis media	MP:0001849	ear inflammation	diffused	MP:0001850	increased susceptibility to otitis media	MP:0001850;MP:0030410;MP:0001849;MP:0000049;MP:0030123	0	1	1	0
HP:0000389	Chronic otitis media	MP:0001849	ear inflammation	plain	MP:0001850	increased susceptibility to otitis media	MP:0001850;MP:0030410;MP:0030123;MP:0001849;MP:0030226	0	1	1	0
HP:0000391	Thickened helices	MP:0030092	abnormal outer ear helix morphology	best	MP:0030092	abnormal outer ear helix morphology	MP:0030092;MP:0003736;MP:0003680;MP:0002177;MP:0000026	1	1	0	0
HP:0000391	Thickened helices	MP:0030092	abnormal outer ear helix morphology	diffused	MP:0030092	abnormal outer ear helix morphology	MP:0030092;MP:0003736;MP:0003680;MP:0003677;MP:0000019	1	1	0	0
HP:0000391	Thickened helices	MP:0030092	abnormal outer ear helix morphology	plain	MP:0030092	abnormal outer ear helix morphology	MP:0030092;MP:0003736;MP:0003680;MP:0000019;MP:0003677	1	1	0	0
HP:0000394	Lop ear	MP:0000022	abnormal ear shape	best	MP:0020085	long ears	MP:0020085;MP:0020084;MP:0000019;MP:0000017;MP:0002177	0	0	2	1
HP:0000394	Lop ear	MP:0000022	abnormal ear shape	diffused	MP:0020084	short ears	MP:0020084;MP:0020085;MP:0000018;MP:0000019;MP:0000017	0	0	2	2
HP:0000394	Lop ear	MP:0000022	abnormal ear shape	plain	MP:0020084	short ears	MP:0020084;MP:0020085;MP:0000018;MP:0000017;MP:0000019	0	0	2	2
HP:0000395	Prominent antihelix	MP:0000022	abnormal ear shape	best	MP:0010939	abnormal mandibular prominence morphology	MP:0010939;MP:0010940;MP:0030302;MP:0030318;MP:0000163	0	0	4	4
HP:0000395	Prominent antihelix	MP:0000022	abnormal ear shape	diffused	MP:0010939	abnormal mandibular prominence morphology	MP:0010939;MP:0010940;MP:0030317;MP:0030318;MP:0030302	0	0	4	4
HP:0000395	Prominent antihelix	MP:0000022	abnormal ear shape	plain	MP:0000021	prominent ears	MP:0000021;MP:0010939;MP:0012546;MP:0003683;MP:0030317	0	0	3	3
HP:0000396	Overfolded helix	MP:0003736	folded helix	best	MP:0003736	folded helix	MP:0003736;MP:0030092;MP:0000026;MP:0003938;MP:0000049	1	1	0	0
HP:0000396	Overfolded helix	MP:0003736	folded helix	diffused	MP:0003736	folded helix	MP:0003736;MP:0030092;MP:0003938;MP:0000026;MP:0000049	1	1	0	0
HP:0000396	Overfolded helix	MP:0003736	folded helix	plain	MP:0003736	folded helix	MP:0003736;MP:0030092;MP:0003713;MP:0003735;MP:0003938	1	1	0	0
HP:0000399	Prelingual sensorineural hearing impairment	MP:0006329	sensorineural hearing impairment	best	MP:0006329	sensorineural hearing impairment	MP:0006329;MP:0004740;MP:0006327;MP:0004741;MP:0001967	1	1	0	0
HP:0000399	Prelingual sensorineural hearing impairment	MP:0006329	sensorineural hearing impairment	diffused	MP:0006329	sensorineural hearing impairment	MP:0006329;MP:0004740;MP:0006327;MP:0004741;MP:0001967	1	1	0	0
HP:0000399	Prelingual sensorineural hearing impairment	MP:0006329	sensorineural hearing impairment	plain	MP:0006329	sensorineural hearing impairment	MP:0006329;MP:0004740;MP:0006327;MP:0004741;MP:0001967	1	1	0	0
HP:0000400	Macrotia	MP:0000017	big ears	best	MP:0020085	long ears	MP:0020085;MP:0000017;MP:0000019;MP:0000018;MP:0020084	0	1	2	0
HP:0000400	Macrotia	MP:0000017	big ears	diffused	MP:0020085	long ears	MP:0020085;MP:0000017;MP:0020084;MP:0000018;MP:0000019	0	1	2	0
HP:0000400	Macrotia	MP:0000017	big ears	plain	MP:0020085	long ears	MP:0020085;MP:0000017;MP:0020084;MP:0000018;MP:0000019	0	1	2	0
HP:0000402	Stenosis of the external auditory canal	MP:0006033	abnormal external auditory canal morphology	best	MP:0009707	absent external auditory canal	MP:0009707;MP:0006033;MP:0000026;MP:0002729;MP:0004589	0	1	1	0
HP:0000402	Stenosis of the external auditory canal	MP:0006033	abnormal external auditory canal morphology	diffused	MP:0009707	absent external auditory canal	MP:0009707;MP:0006033;MP:0000026;MP:0002729;MP:0000049	0	1	1	0
HP:0000402	Stenosis of the external auditory canal	MP:0006033	abnormal external auditory canal morphology	plain	MP:0009707	absent external auditory canal	MP:0009707;MP:0006033;MP:0004739;MP:0002729;MP:0001963	0	1	1	0
HP:0000403	Recurrent otitis media	MP:0000049	abnormal middle ear morphology	best	MP:0001850	increased susceptibility to otitis media	MP:0001850;MP:0030410;MP:0001849;MP:0000049;MP:0020186	0	1	5	0
HP:0000403	Recurrent otitis media	MP:0000049	abnormal middle ear morphology	diffused	MP:0001850	increased susceptibility to otitis media	MP:0001850;MP:0030410;MP:0001849;MP:0002406;MP:0002411	0	0	5	2
HP:0000403	Recurrent otitis media	MP:0000049	abnormal middle ear morphology	plain	MP:0001850	increased susceptibility to otitis media	MP:0001850;MP:0030410;MP:0002406;MP:0002411;MP:0002409	0	0	5	2
HP:0000405	Conductive hearing impairment	MP:0006326	conductive hearing impairment	best	MP:0001967	deafness	MP:0001967;MP:0006326;MP:0004739;MP:0006327;MP:0006334	0	1	2	0
HP:0000405	Conductive hearing impairment	MP:0006326	conductive hearing impairment	diffused	MP:0001967	deafness	MP:0001967;MP:0006326;MP:0004739;MP:0006327;MP:0006334	0	1	2	0
HP:0000405	Conductive hearing impairment	MP:0006326	conductive hearing impairment	plain	MP:0001967	deafness	MP:0001967;MP:0006326;MP:0004739;MP:0006327;MP:0004741	0	1	2	0
HP:0000407	Sensorineural hearing impairment	MP:0006329	sensorineural hearing impairment	best	MP:0006329	sensorineural hearing impairment	MP:0006329;MP:0004740;MP:0006327;MP:0004741;MP:0001967	1	1	0	0
HP:0000407	Sensorineural hearing impairment	MP:0006329	sensorineural hearing impairment	diffused	MP:0006329	sensorineural hearing impairment	MP:0006329;MP:0004740;MP:0004741;MP:0006327;MP:0001967	1	1	0	0
HP:0000407	Sensorineural hearing impairment	MP:0006329	sensorineural hearing impairment	plain	MP:0004740	sensorineural hearing loss	MP:0004740;MP:0006329;MP:0004741;MP:0006327;MP:0001967	0	1	1	0
HP:0000408	Progressive sensorineural hearing impairment	MP:0006329	sensorineural hearing impairment	best	MP:0004740	sensorineural hearing loss	MP:0004740;MP:0006329;MP:0004741;MP:0006327;MP:0004362	0	1	1	0
HP:0000408	Progressive sensorineural hearing impairment	MP:0006329	sensorineural hearing impairment	diffused	MP:0004740	sensorineural hearing loss	MP:0004740;MP:0006329;MP:0004741;MP:0006327;MP:0006326	0	1	1	0
HP:0000408	Progressive sensorineural hearing impairment	MP:0006329	sensorineural hearing impairment	plain	MP:0004740	sensorineural hearing loss	MP:0004740;MP:0006329;MP:0004741;MP:0006327;MP:0006330	0	1	1	0
HP:0000410	Mixed hearing impairment	MP:0006327	mixed hearing impairment	best	MP:0004741	mixed hearing loss	MP:0004741;MP:0006329;MP:0006327;MP:0004740;MP:0006326	0	1	1	0
HP:0000410	Mixed hearing impairment	MP:0006327	mixed hearing impairment	diffused	MP:0004741	mixed hearing loss	MP:0004741;MP:0006329;MP:0006327;MP:0004740;MP:0006326	0	1	1	0
HP:0000410	Mixed hearing impairment	MP:0006327	mixed hearing impairment	plain	MP:0004741	mixed hearing loss	MP:0004741;MP:0006329;MP:0006327;MP:0004740;MP:0006326	0	1	1	0
HP:0000411	Protruding ear	MP:0000021	prominent ears	best	MP:0020085	long ears	MP:0020085;MP:0020084;MP:0000018;MP:0000017;MP:0000019	0	0	3	3
HP:0000411	Protruding ear	MP:0000021	prominent ears	diffused	MP:0020084	short ears	MP:0020084;MP:0020085;MP:0000018;MP:0000017;MP:0000019	0	0	3	3
HP:0000411	Protruding ear	MP:0000021	prominent ears	plain	MP:0020084	short ears	MP:0020084;MP:0020085;MP:0000017;MP:0000018;MP:0000019	0	0	3	3
HP:0000413	Atresia of the external auditory canal	MP:0009707	absent external auditory canal	best	MP:0009707	absent external auditory canal	MP:0009707;MP:0006033;MP:0000026;MP:0002729;MP:0004589	1	1	0	0
HP:0000413	Atresia of the external auditory canal	MP:0009707	absent external auditory canal	diffused	MP:0009707	absent external auditory canal	MP:0009707;MP:0006033;MP:0000265;MP:0000026;MP:0002729	1	1	0	0
HP:0000413	Atresia of the external auditory canal	MP:0009707	absent external auditory canal	plain	MP:0009707	absent external auditory canal	MP:0009707;MP:0006033;MP:0000265;MP:0004739;MP:0003591	1	1	0	0
HP:0000414	Bulbous nose	MP:0030115	abnormal nasal tip morphology	best	MP:0030115	abnormal nasal tip morphology	MP:0030115;MP:0030116;MP:0030114;MP:0002239;MP:0030117	1	1	0	0
HP:0000414	Bulbous nose	MP:0030115	abnormal nasal tip morphology	diffused	MP:0030115	abnormal nasal tip morphology	MP:0030115;MP:0030116;MP:0030114;MP:0030033;MP:0002239	1	1	0	0
HP:0000414	Bulbous nose	MP:0030115	abnormal nasal tip morphology	plain	MP:0030115	abnormal nasal tip morphology	MP:0030115;MP:0030116;MP:0030114;MP:0030117;MP:0000449	1	1	0	0
HP:0000415	Abnormality of the choanae	MP:0002236	abnormal internal nares morphology	best	MP:0002236	abnormal internal nares morphology	MP:0002236;MP:0030115;MP:0002239;MP:0002233;MP:0030062	1	1	0	0
HP:0000415	Abnormality of the choanae	MP:0002236	abnormal internal nares morphology	diffused	MP:0002236	abnormal internal nares morphology	MP:0002236;MP:0030115;MP:0030062;MP:0002239;MP:0002237	1	1	0	0
HP:0000415	Abnormality of the choanae	MP:0002236	abnormal internal nares morphology	plain	MP:0030115	abnormal nasal tip morphology	MP:0030115;MP:0002236;MP:0030062;MP:0002239;MP:0030116	0	1	2	0
HP:0000417	Slender nose	MP:0002233	abnormal nose morphology	best	MP:0030115	abnormal nasal tip morphology	MP:0030115;MP:0002233;MP:0002239;MP:0002237;MP:0004726	0	1	1	0
HP:0000417	Slender nose	MP:0002233	abnormal nose morphology	diffused	MP:0030115	abnormal nasal tip morphology	MP:0030115;MP:0002239;MP:0002233;MP:0002237;MP:0004726	0	1	1	0
HP:0000417	Slender nose	MP:0002233	abnormal nose morphology	plain	MP:0030115	abnormal nasal tip morphology	MP:0030115;MP:0002239;MP:0002237;MP:0002233;MP:0030117	0	1	1	0
HP:0000418	Narrow nasal ridge	MP:0030033	abnormal nasal bridge morphology	best	MP:0030115	abnormal nasal tip morphology	MP:0030115;MP:0030206;MP:0030117;MP:0002239;MP:0030116	0	0	4	4
HP:0000418	Narrow nasal ridge	MP:0030033	abnormal nasal bridge morphology	diffused	MP:0030115	abnormal nasal tip morphology	MP:0030115;MP:0000449;MP:0030206;MP:0030117;MP:0030116	0	0	4	1
HP:0000418	Narrow nasal ridge	MP:0030033	abnormal nasal bridge morphology	plain	MP:0030115	abnormal nasal tip morphology	MP:0030115;MP:0000449;MP:0030206;MP:0030116;MP:0030117	0	0	4	1
HP:0000419	Abnormality of the nasal septum	MP:0002239	abnormal nasal septum morphology	best	MP:0002239	abnormal nasal septum morphology	MP:0002239;MP:0030198;MP:0030197;MP:0030204;MP:0004872	1	1	0	0
HP:0000419	Abnormality of the nasal septum	MP:0002239	abnormal nasal septum morphology	diffused	MP:0002239	abnormal nasal septum morphology	MP:0002239;MP:0030198;MP:0030197;MP:0030204;MP:0004872	1	1	0	0
HP:0000419	Abnormality of the nasal septum	MP:0002239	abnormal nasal septum morphology	plain	MP:0002239	abnormal nasal septum morphology	MP:0002239;MP:0030198;MP:0030203;MP:0030205;MP:0030206	1	1	0	0
HP:0000420	Short nasal septum	MP:0030203	short nasal septum	best	MP:0030203	short nasal septum	MP:0030203;MP:0030198;MP:0002239;MP:0030197;MP:0004872	1	1	0	0
HP:0000420	Short nasal septum	MP:0030203	short nasal septum	diffused	MP:0030203	short nasal septum	MP:0030203;MP:0030198;MP:0002239;MP:0030197;MP:0030206	1	1	0	0
HP:0000420	Short nasal septum	MP:0030203	short nasal septum	plain	MP:0030203	short nasal septum	MP:0030203;MP:0030198;MP:0030206;MP:0030205;MP:0002239	1	1	0	0
HP:0000421	Epistaxis	MP:0013127	epistaxis	best	MP:0013127	epistaxis	MP:0013127;MP:0001634;MP:0001914;MP:0011514;MP:0030115	1	1	0	0
HP:0000421	Epistaxis	MP:0013127	epistaxis	diffused	MP:0013127	epistaxis	MP:0013127;MP:0030115;MP:0011514;MP:0002233;MP:0002239	1	1	0	0
HP:0000421	Epistaxis	MP:0013127	epistaxis	plain	MP:0013127	epistaxis	MP:0013127;MP:0030115;MP:0005607;MP:0002239;MP:0009698	1	1	0	0
HP:0000422	Abnormality of the nasal bridge	MP:0030033	abnormal nasal bridge morphology	best	MP:0000449	broad nasal bridge	MP:0000449;MP:0030035;MP:0030034;MP:0030037;MP:0030036	0	0	1	1
HP:0000422	Abnormality of the nasal bridge	MP:0030033	abnormal nasal bridge morphology	diffused	MP:0000449	broad nasal bridge	MP:0000449;MP:0030035;MP:0030034;MP:0030037;MP:0030036	0	0	1	1
HP:0000422	Abnormality of the nasal bridge	MP:0030033	abnormal nasal bridge morphology	plain	MP:0000449	broad nasal bridge	MP:0000449;MP:0030035;MP:0030034;MP:0030037;MP:0030036	0	0	1	1
HP:0000426	Prominent nasal bridge	MP:0030037	prominent nasal bridge	best	MP:0030037	prominent nasal bridge	MP:0030037;MP:0000449;MP:0030035;MP:0030034;MP:0030036	1	1	0	0
HP:0000426	Prominent nasal bridge	MP:0030037	prominent nasal bridge	diffused	MP:0030037	prominent nasal bridge	MP:0030037;MP:0000449;MP:0030034;MP:0030035;MP:0030036	1	1	0	0
HP:0000426	Prominent nasal bridge	MP:0030037	prominent nasal bridge	plain	MP:0030037	prominent nasal bridge	MP:0030037;MP:0000449;MP:0030034;MP:0030035;MP:0030036	1	1	0	0
HP:0000429	Abnormality of the nasal alae	MP:0001984	abnormal olfaction	best	MP:0004726	abnormal nasal capsule morphology	MP:0004726;MP:0030115;MP:0002239;MP:0009902;MP:0008789	0	0	6	4
HP:0000429	Abnormality of the nasal alae	MP:0030033	abnormal nasal bridge morphology	diffused	MP:0030115	abnormal nasal tip morphology	MP:0030115;MP:0004726;MP:0009902;MP:0002239;MP:0002235	0	0	4	4
HP:0000429	Abnormality of the nasal alae	MP:0030033	abnormal nasal bridge morphology	plain	MP:0030115	abnormal nasal tip morphology	MP:0030115;MP:0009902;MP:0002239;MP:0004726;MP:0000449	0	0	4	1
HP:0000430	Underdeveloped nasal alae	MP:0030202	nasal septum cartilage hypoplasia	best	MP:0030114	abnormal nasal columella morphology	MP:0030114;MP:0004726;MP:0030198;MP:0002235;MP:0002239	0	0	4	2
HP:0000430	Underdeveloped nasal alae	MP:0030202	nasal septum cartilage hypoplasia	diffused	MP:0030114	abnormal nasal columella morphology	MP:0030114;MP:0030198;MP:0000103;MP:0030202;MP:0002239	0	1	4	0
HP:0000430	Underdeveloped nasal alae	MP:0030202	nasal septum cartilage hypoplasia	plain	MP:0030114	abnormal nasal columella morphology	MP:0030114;MP:0030198;MP:0030202;MP:0000103;MP:0030115	0	1	4	0
HP:0000431	Wide nasal bridge	MP:0000449	broad nasal bridge	best	MP:0000449	broad nasal bridge	MP:0000449;MP:0030034;MP:0030035;MP:0030037;MP:0004472	1	1	0	0
HP:0000431	Wide nasal bridge	MP:0000449	broad nasal bridge	diffused	MP:0000449	broad nasal bridge	MP:0000449;MP:0030034;MP:0030035;MP:0030037;MP:0030036	1	1	0	0
HP:0000431	Wide nasal bridge	MP:0000449	broad nasal bridge	plain	MP:0000449	broad nasal bridge	MP:0000449;MP:0030034;MP:0030037;MP:0030035;MP:0030036	1	1	0	0
HP:0000433	Abnormality of the nasal mucosa	MP:0002238	abnormal nasal mucosa morphology	best	MP:0002238	abnormal nasal mucosa morphology	MP:0002238;MP:0002242;MP:0002262;MP:0002233;MP:0004726	1	1	0	0
HP:0000433	Abnormality of the nasal mucosa	MP:0002238	abnormal nasal mucosa morphology	diffused	MP:0002238	abnormal nasal mucosa morphology	MP:0002238;MP:0002242;MP:0002262;MP:0002233;MP:0030115	1	1	0	0
HP:0000433	Abnormality of the nasal mucosa	MP:0002238	abnormal nasal mucosa morphology	plain	MP:0002238	abnormal nasal mucosa morphology	MP:0002238;MP:0002242;MP:0002262;MP:0030115;MP:0002233	1	1	0	0
HP:0000434	Nasal mucosa telangiectasia	MP:0006193	conjunctival telangiectasia	best	MP:0002238	abnormal nasal mucosa morphology	MP:0002238;MP:0002262;MP:0002242;MP:0002277;MP:0013580	0	0	7	7
HP:0000434	Nasal mucosa telangiectasia	MP:0006193	conjunctival telangiectasia	diffused	MP:0002238	abnormal nasal mucosa morphology	MP:0002238;MP:0002242;MP:0002262;MP:0013580;MP:0002277	0	0	7	7
HP:0000434	Nasal mucosa telangiectasia	MP:0006193	conjunctival telangiectasia	plain	MP:0002238	abnormal nasal mucosa morphology	MP:0002238;MP:0002262;MP:0002242;MP:0013580;MP:0003747	0	0	7	6
HP:0000436	Abnormality of the nasal tip	MP:0030115	abnormal nasal tip morphology	best	MP:0030115	abnormal nasal tip morphology	MP:0030115;MP:0030116;MP:0030114;MP:0030117;MP:0002239	1	1	0	0
HP:0000436	Abnormality of the nasal tip	MP:0030115	abnormal nasal tip morphology	diffused	MP:0030115	abnormal nasal tip morphology	MP:0030115;MP:0030116;MP:0030114;MP:0030117;MP:0002239	1	1	0	0
HP:0000436	Abnormality of the nasal tip	MP:0030115	abnormal nasal tip morphology	plain	MP:0030115	abnormal nasal tip morphology	MP:0030115;MP:0030116;MP:0030114;MP:0030117;MP:0030037	1	1	0	0
HP:0000437	Depressed nasal tip	MP:0030115	abnormal nasal tip morphology	best	MP:0030115	abnormal nasal tip morphology	MP:0030115;MP:0030116;MP:0030114;MP:0030034;MP:0030117	1	1	0	0
HP:0000437	Depressed nasal tip	MP:0030115	abnormal nasal tip morphology	diffused	MP:0030115	abnormal nasal tip morphology	MP:0030115;MP:0030116;MP:0030114;MP:0030034;MP:0030117	1	1	0	0
HP:0000437	Depressed nasal tip	MP:0030115	abnormal nasal tip morphology	plain	MP:0030115	abnormal nasal tip morphology	MP:0030115;MP:0030116;MP:0030114;MP:0030034;MP:0030117	1	1	0	0
HP:0000444	Convex nasal ridge	MP:0030033	abnormal nasal bridge morphology	best	MP:0030115	abnormal nasal tip morphology	MP:0030115;MP:0030116;MP:0030114;MP:0030037;MP:0002239	0	0	4	1
HP:0000444	Convex nasal ridge	MP:0030033	abnormal nasal bridge morphology	diffused	MP:0030115	abnormal nasal tip morphology	MP:0030115;MP:0030116;MP:0030037;MP:0030114;MP:0000449	0	0	4	1
HP:0000444	Convex nasal ridge	MP:0030033	abnormal nasal bridge morphology	plain	MP:0030115	abnormal nasal tip morphology	MP:0030115;MP:0030116;MP:0030037;MP:0030114;MP:0000449	0	0	4	1
HP:0000445	Wide nose	MP:0002233	abnormal nose morphology	best	MP:0004472	broad nasal bone	MP:0004472;MP:0030115;MP:0002239;MP:0002237;MP:0030205	0	0	5	1
HP:0000445	Wide nose	MP:0002233	abnormal nose morphology	diffused	MP:0004472	broad nasal bone	MP:0004472;MP:0030115;MP:0002239;MP:0030205;MP:0030189	0	0	5	1
HP:0000445	Wide nose	MP:0002233	abnormal nose morphology	plain	MP:0004472	broad nasal bone	MP:0004472;MP:0030205;MP:0030115;MP:0000449;MP:0030189	0	0	5	1
HP:0000446	Narrow nasal bridge	MP:0004470	small nasal bone	best	MP:0030035	small nasal bridge	MP:0030035;MP:0030034;MP:0030037;MP:0030036;MP:0000449	0	0	8	8
HP:0000446	Narrow nasal bridge	MP:0004470	small nasal bone	diffused	MP:0000449	broad nasal bridge	MP:0000449;MP:0030035;MP:0030037;MP:0030034;MP:0030036	0	0	8	8
HP:0000446	Narrow nasal bridge	MP:0004470	small nasal bone	plain	MP:0000449	broad nasal bridge	MP:0000449;MP:0030035;MP:0030034;MP:0030037;MP:0030036	0	0	8	8
HP:0000447	Pear-shaped nose	MP:0002233	abnormal nose morphology	best	MP:0030115	abnormal nasal tip morphology	MP:0030115;MP:0002239;MP:0002233;MP:0002237;MP:0004726	0	1	1	0
HP:0000447	Pear-shaped nose	MP:0002233	abnormal nose morphology	diffused	MP:0030115	abnormal nasal tip morphology	MP:0030115;MP:0002239;MP:0002233;MP:0002237;MP:0004726	0	1	1	0
HP:0000447	Pear-shaped nose	MP:0002233	abnormal nose morphology	plain	MP:0030115	abnormal nasal tip morphology	MP:0030115;MP:0002239;MP:0002237;MP:0002233;MP:0030117	0	1	1	0
HP:0000448	Prominent nose	MP:0002233	abnormal nose morphology	best	MP:0030115	abnormal nasal tip morphology	MP:0030115;MP:0002239;MP:0002233;MP:0003654;MP:0004726	0	1	1	0
HP:0000448	Prominent nose	MP:0002233	abnormal nose morphology	diffused	MP:0030115	abnormal nasal tip morphology	MP:0030115;MP:0002239;MP:0003654;MP:0002237;MP:0004726	0	0	1	1
HP:0000448	Prominent nose	MP:0000102	abnormal nasal bone morphology	plain	MP:0030115	abnormal nasal tip morphology	MP:0030115;MP:0003654;MP:0030037;MP:0030116;MP:0004474	0	0	4	1
HP:0000451	Triangular nasal tip	MP:0030115	abnormal nasal tip morphology	best	MP:0030115	abnormal nasal tip morphology	MP:0030115;MP:0030116;MP:0030114;MP:0030117;MP:0002239	1	1	0	0
HP:0000451	Triangular nasal tip	MP:0030115	abnormal nasal tip morphology	diffused	MP:0030115	abnormal nasal tip morphology	MP:0030115;MP:0030116;MP:0030114;MP:0030117;MP:0002239	1	1	0	0
HP:0000451	Triangular nasal tip	MP:0030115	abnormal nasal tip morphology	plain	MP:0030115	abnormal nasal tip morphology	MP:0030115;MP:0030116;MP:0030114;MP:0030117;MP:0030037	1	1	0	0
HP:0000452	Choanal stenosis	MP:0030062	choanal stenosis	best	MP:0030062	choanal stenosis	MP:0030062;MP:0008970;MP:0002236;MP:0030218;MP:0010463	1	1	0	0
HP:0000452	Choanal stenosis	MP:0030062	choanal stenosis	diffused	MP:0030062	choanal stenosis	MP:0030062;MP:0008970;MP:0030218;MP:0002236;MP:0010463	1	1	0	0
HP:0000452	Choanal stenosis	MP:0030062	choanal stenosis	plain	MP:0030062	choanal stenosis	MP:0030062;MP:0008970;MP:0030218;MP:0010457;MP:0010463	1	1	0	0
HP:0000453	Choanal atresia	MP:0008970	choanal atresia	best	MP:0008970	choanal atresia	MP:0008970;MP:0030062;MP:0002236;MP:0013788;MP:0009576	1	1	0	0
HP:0000453	Choanal atresia	MP:0008970	choanal atresia	diffused	MP:0008970	choanal atresia	MP:0008970;MP:0030062;MP:0002236;MP:0013788;MP:0030181	1	1	0	0
HP:0000453	Choanal atresia	MP:0008970	choanal atresia	plain	MP:0008970	choanal atresia	MP:0008970;MP:0030062;MP:0013788;MP:0002236;MP:0030181	1	1	0	0
HP:0000454	Flared nostrils	MP:0002235	abnormal external nares morphology	best	MP:0002239	abnormal nasal septum morphology	MP:0002239;MP:0004726;MP:0030115;MP:0002235;MP:0009902	0	1	2	0
HP:0000454	Flared nostrils	MP:0002235	abnormal external nares morphology	diffused	MP:0002239	abnormal nasal septum morphology	MP:0002239;MP:0030115;MP:0004726;MP:0009902;MP:0002235	0	1	2	0
HP:0000454	Flared nostrils	MP:0002235	abnormal external nares morphology	plain	MP:0030115	abnormal nasal tip morphology	MP:0030115;MP:0009902;MP:0002239;MP:0002235;MP:0004726	0	1	2	0
HP:0000455	Broad nasal tip	MP:0030115	abnormal nasal tip morphology	best	MP:0030115	abnormal nasal tip morphology	MP:0030115;MP:0030116;MP:0030114;MP:0002235;MP:0002236	1	1	0	0
HP:0000455	Broad nasal tip	MP:0030115	abnormal nasal tip morphology	diffused	MP:0030115	abnormal nasal tip morphology	MP:0030115;MP:0030116;MP:0030114;MP:0002235;MP:0002236	1	1	0	0
HP:0000455	Broad nasal tip	MP:0030115	abnormal nasal tip morphology	plain	MP:0030115	abnormal nasal tip morphology	MP:0030115;MP:0030116;MP:0030114;MP:0002235;MP:0002236	1	1	0	0
HP:0000456	Bifid nasal tip	MP:0030116	bifid nasal tip	best	MP:0030116	bifid nasal tip	MP:0030116;MP:0030115;MP:0030117;MP:0030114;MP:0002239	1	1	0	0
HP:0000456	Bifid nasal tip	MP:0030116	bifid nasal tip	diffused	MP:0030116	bifid nasal tip	MP:0030116;MP:0030115;MP:0030117;MP:0030114;MP:0002239	1	1	0	0
HP:0000456	Bifid nasal tip	MP:0030116	bifid nasal tip	plain	MP:0030116	bifid nasal tip	MP:0030116;MP:0030115;MP:0030117;MP:0030114;MP:0002239	1	1	0	0
HP:0000457	Depressed nasal ridge	MP:0030114	abnormal nasal columella morphology	best	MP:0030115	abnormal nasal tip morphology	MP:0030115;MP:0030034;MP:0030114;MP:0030116;MP:0030117	0	1	2	0
HP:0000457	Depressed nasal ridge	MP:0030114	abnormal nasal columella morphology	diffused	MP:0030115	abnormal nasal tip morphology	MP:0030115;MP:0030034;MP:0030116;MP:0030114;MP:0000449	0	1	2	0
HP:0000457	Depressed nasal ridge	MP:0030114	abnormal nasal columella morphology	plain	MP:0030115	abnormal nasal tip morphology	MP:0030115;MP:0030034;MP:0030116;MP:0030114;MP:0030117	0	1	2	0
HP:0000458	Anosmia	MP:0004512	anosmia	best	MP:0004512	anosmia	MP:0004512;MP:0001984;MP:0001983;MP:0012020;MP:0008789	1	1	0	0
HP:0000458	Anosmia	MP:0004512	anosmia	diffused	MP:0004512	anosmia	MP:0004512;MP:0001984;MP:0001983;MP:0008544;MP:0005499	1	1	0	0
HP:0000458	Anosmia	MP:0004512	anosmia	plain	MP:0004512	anosmia	MP:0004512;MP:0001984;MP:0008544;MP:0001983;MP:0012020	1	1	0	0
HP:0000460	Narrow nose	MP:0002233	abnormal nose morphology	best	MP:0002239	abnormal nasal septum morphology	MP:0002239;MP:0030115;MP:0030206;MP:0002237;MP:0004726	0	0	1	1
HP:0000460	Narrow nose	MP:0002233	abnormal nose morphology	diffused	MP:0030206	thin nasal septum	MP:0030206;MP:0030115;MP:0002239;MP:0004726;MP:0002237	0	0	3	1
HP:0000460	Narrow nose	MP:0002233	abnormal nose morphology	plain	MP:0030206	thin nasal septum	MP:0030206;MP:0030115;MP:0002239;MP:0002237;MP:0004472	0	0	3	1
HP:0000463	Anteverted nares	MP:0002235	abnormal external nares morphology	best	MP:0002235	abnormal external nares morphology	MP:0002235;MP:0002236;MP:0030115;MP:0013789;MP:0013791	1	1	0	0
HP:0000463	Anteverted nares	MP:0002235	abnormal external nares morphology	diffused	MP:0002235	abnormal external nares morphology	MP:0002235;MP:0002236;MP:0030115;MP:0013789;MP:0013791	1	1	0	0
HP:0000463	Anteverted nares	MP:0002235	abnormal external nares morphology	plain	MP:0002235	abnormal external nares morphology	MP:0002235;MP:0002236;MP:0013789;MP:0030115;MP:0013791	1	1	0	0
HP:0000464	Abnormality of the neck	MP:0012719	abnormal neck morphology	best	MP:0013114	greasy head/neck	MP:0013114;MP:0012721;MP:0012720;MP:0030528;MP:0030427	0	0	1	1
HP:0000464	Abnormality of the neck	MP:0012719	abnormal neck morphology	diffused	MP:0012721	short neck	MP:0012721;MP:0013114;MP:0012720;MP:0030528;MP:0030427	0	0	1	1
HP:0000464	Abnormality of the neck	MP:0012719	abnormal neck morphology	plain	MP:0012721	short neck	MP:0012721;MP:0013114;MP:0012720;MP:0013090;MP:0013095	0	0	1	1
HP:0000465	Webbed neck	MP:0012077	webbed neck	best	MP:0012077	webbed neck	MP:0012077;MP:0030528;MP:0030427;MP:0012721;MP:0012720	1	1	0	0
HP:0000465	Webbed neck	MP:0012077	webbed neck	diffused	MP:0012077	webbed neck	MP:0012077;MP:0030528;MP:0012721;MP:0030427;MP:0012720	1	1	0	0
HP:0000465	Webbed neck	MP:0012077	webbed neck	plain	MP:0012077	webbed neck	MP:0012077;MP:0030528;MP:0012720;MP:0012721;MP:0030427	1	1	0	0
HP:0000466	Limited neck range of motion	MP:0012719	abnormal neck morphology	best	MP:0012721	short neck	MP:0012721;MP:0013114;MP:0012720;MP:0030528;MP:0030427	0	0	1	1
HP:0000466	Limited neck range of motion	MP:0012719	abnormal neck morphology	diffused	MP:0012721	short neck	MP:0012721;MP:0012720;MP:0030427;MP:0030528;MP:0013114	0	0	1	1
HP:0000466	Limited neck range of motion	MP:0012719	abnormal neck morphology	plain	MP:0012721	short neck	MP:0012721;MP:0012720;MP:0030528;MP:0030427;MP:0013114	0	0	1	1
HP:0000467	Neck muscle weakness	MP:0000747	muscle weakness	best	MP:0000747	muscle weakness	MP:0000747;MP:0000748;MP:0000752;MP:0030427;MP:0000733	1	1	0	0
HP:0000467	Neck muscle weakness	MP:0000747	muscle weakness	diffused	MP:0000747	muscle weakness	MP:0000747;MP:0000748;MP:0000752;MP:0030427;MP:0003646	1	1	0	0
HP:0000467	Neck muscle weakness	MP:0000747	muscle weakness	plain	MP:0000747	muscle weakness	MP:0000747;MP:0000748;MP:0000752;MP:0003646;MP:0030427	1	1	0	0
HP:0000468	Increased adipose tissue around the neck	MP:0000003	abnormal adipose tissue morphology	best	MP:0009115	abnormal fat cell morphology	MP:0009115;MP:0012320;MP:0002971;MP:0009119;MP:0000005	0	0	1	1
HP:0000468	Increased adipose tissue around the neck	MP:0000003	abnormal adipose tissue morphology	diffused	MP:0009115	abnormal fat cell morphology	MP:0009115;MP:0005452;MP:0012320;MP:0002971;MP:0009119	0	0	1	1
HP:0000468	Increased adipose tissue around the neck	MP:0000003	abnormal adipose tissue morphology	plain	MP:0009115	abnormal fat cell morphology	MP:0009115;MP:0000005;MP:0005452;MP:0009119;MP:0009127	0	0	1	1
HP:0000470	Short neck	MP:0012721	short neck	best	MP:0003048	abnormal cervical vertebrae morphology	MP:0003048;MP:0004607;MP:0004620;MP:0004646;MP:0004709	0	0	9	9
HP:0000470	Short neck	MP:0012721	short neck	diffused	MP:0003048	abnormal cervical vertebrae morphology	MP:0003048;MP:0004646;MP:0004620;MP:0004607;MP:0004709	0	0	9	9
HP:0000470	Short neck	MP:0012721	short neck	plain	MP:0004620	cervical vertebral fusion	MP:0004620;MP:0003048;MP:0004607;MP:0004608;MP:0004646	0	0	9	9
HP:0000471	Gastrointestinal angiodysplasia	MP:0010531	gastrointestinal arteriovenous malformation	best	MP:0003300	gastrointestinal ulcer	MP:0003300;MP:0010352;MP:0000477;MP:0011082;MP:0014023	0	0	2	2
HP:0000471	Gastrointestinal angiodysplasia	MP:0010531	gastrointestinal arteriovenous malformation	diffused	MP:0010352	gastrointestinal tract polyps	MP:0010352;MP:0011082;MP:0003300;MP:0001614;MP:0006001	0	0	2	2
HP:0000471	Gastrointestinal angiodysplasia	MP:0010531	gastrointestinal arteriovenous malformation	plain	MP:0010352	gastrointestinal tract polyps	MP:0010352;MP:0011082;MP:0003300;MP:0003270;MP:0006001	0	0	2	2
HP:0000472	Long neck	MP:0012720	elongated neck	best	MP:0012720	elongated neck	MP:0012720;MP:0013114;MP:0030427;MP:0012721;MP:0030528	1	1	0	0
HP:0000472	Long neck	MP:0012720	elongated neck	diffused	MP:0012720	elongated neck	MP:0012720;MP:0012721;MP:0030427;MP:0030528;MP:0030793	1	1	0	0
HP:0000472	Long neck	MP:0012720	elongated neck	plain	MP:0012720	elongated neck	MP:0012720;MP:0012721;MP:0030427;MP:0030793;MP:0030528	1	1	0	0
HP:0000473	Torticollis	MP:0005323	dystonia	best	MP:0030126	torticollis	MP:0030126;MP:0005323;MP:0030427;MP:0002108;MP:0000733	0	1	1	0
HP:0000473	Torticollis	MP:0005323	dystonia	diffused	MP:0030126	torticollis	MP:0030126;MP:0005323;MP:0030427;MP:0002108;MP:0002263	0	1	1	0
HP:0000473	Torticollis	MP:0005323	dystonia	plain	MP:0030126	torticollis	MP:0030126;MP:0005323;MP:0030427;MP:0000733;MP:0002263	0	1	1	0
HP:0000474	Thickened nuchal skin fold	MP:0012719	abnormal neck morphology	best	MP:0012723	abnormal nuchal region morphology	MP:0012723;MP:0012269;MP:0030528;MP:0013114;MP:0012720	0	0	1	1
HP:0000474	Thickened nuchal skin fold	MP:0012719	abnormal neck morphology	diffused	MP:0012269	nuchal edema	MP:0012269;MP:0012723;MP:0030528;MP:0012721;MP:0012720	0	0	2	1
HP:0000474	Thickened nuchal skin fold	MP:0012719	abnormal neck morphology	plain	MP:0012269	nuchal edema	MP:0012269;MP:0012723;MP:0030528;MP:0012721;MP:0012720	0	0	2	1
HP:0000475	Broad neck	MP:0012719	abnormal neck morphology	best	MP:0030794	broad femur neck	MP:0030794;MP:0012720;MP:0013114;MP:0012721;MP:0030528	0	0	9	1
HP:0000475	Broad neck	MP:0012719	abnormal neck morphology	diffused	MP:0030794	broad femur neck	MP:0030794;MP:0012721;MP:0012720;MP:0013114;MP:0030528	0	0	9	1
HP:0000475	Broad neck	MP:0012719	abnormal neck morphology	plain	MP:0030794	broad femur neck	MP:0030794;MP:0012720;MP:0012721;MP:0013114;MP:0030793	0	0	9	1
HP:0000476	Cystic hygroma	MP:0010306	increased hamartoma incidence	best	MP:0013114	greasy head/neck	MP:0013114;MP:0012721;MP:0012720;MP:0030528;MP:0030427	0	0	6	4
HP:0000476	Cystic hygroma	MP:0010306	increased hamartoma incidence	diffused	MP:0012721	short neck	MP:0012721;MP:0012720;MP:0013114;MP:0030528;MP:0030427	0	0	6	4
HP:0000476	Cystic hygroma	MP:0010306	increased hamartoma incidence	plain	MP:0012721	short neck	MP:0012721;MP:0012720;MP:0013114;MP:0030528;MP:0004178	0	0	6	4
HP:0000478	Abnormality of the eye	MP:0002092	abnormal eye morphology	best	MP:0002697	abnormal eye size	MP:0002697;MP:0006209;MP:0001286;MP:0002092;MP:0003686	0	1	1	0
HP:0000478	Abnormality of the eye	MP:0002092	abnormal eye morphology	diffused	MP:0002697	abnormal eye size	MP:0002697;MP:0006209;MP:0001286;MP:0003686;MP:0013929	0	0	1	1
HP:0000478	Abnormality of the eye	MP:0002092	abnormal eye morphology	plain	MP:0006209	calcified intraocular region	MP:0006209;MP:0005257;MP:0002697;MP:0001286;MP:0001299	0	0	1	1
HP:0000479	Abnormal retinal morphology	MP:0001325	abnormal retina morphology	best	MP:0001325	abnormal retina morphology	MP:0001325;MP:0003727;MP:0006187;MP:0009772;MP:0002792	1	1	0	0
HP:0000479	Abnormal retinal morphology	MP:0001325	abnormal retina morphology	diffused	MP:0001325	abnormal retina morphology	MP:0001325;MP:0003727;MP:0006187;MP:0002792;MP:0009772	1	1	0	0
HP:0000479	Abnormal retinal morphology	MP:0001325	abnormal retina morphology	plain	MP:0001325	abnormal retina morphology	MP:0001325;MP:0003727;MP:0006187;MP:0010097;MP:0006186	1	1	0	0
HP:0000480	Retinal coloboma	MP:0010715	retina coloboma	best	MP:0010715	retina coloboma	MP:0010715;MP:0005262;MP:0010717;MP:0009772;MP:0003727	1	1	0	0
HP:0000480	Retinal coloboma	MP:0010715	retina coloboma	diffused	MP:0010715	retina coloboma	MP:0010715;MP:0005262;MP:0010717;MP:0003727;MP:0010718	1	1	0	0
HP:0000480	Retinal coloboma	MP:0010715	retina coloboma	plain	MP:0010715	retina coloboma	MP:0010715;MP:0005262;MP:0010717;MP:0003727;MP:0006187	1	1	0	0
HP:0000481	Abnormal cornea morphology	MP:0001312	abnormal cornea morphology	best	MP:0001312	abnormal cornea morphology	MP:0001312;MP:0005301;MP:0001307;MP:0005300;MP:0005205	1	1	0	0
HP:0000481	Abnormal cornea morphology	MP:0001312	abnormal cornea morphology	diffused	MP:0001312	abnormal cornea morphology	MP:0001312;MP:0005205;MP:0005301;MP:0001307;MP:0005300	1	1	0	0
HP:0000481	Abnormal cornea morphology	MP:0001312	abnormal cornea morphology	plain	MP:0001312	abnormal cornea morphology	MP:0001312;MP:0005205;MP:0005301;MP:0001307;MP:0005300	1	1	0	0
HP:0000482	Microcornea	MP:0005543	decreased cornea thickness	best	MP:0005301	abnormal corneal endothelium morphology	MP:0005301;MP:0006000;MP:0005300;MP:0011961;MP:0005544	0	0	3	1
HP:0000482	Microcornea	MP:0005543	decreased cornea thickness	diffused	MP:0005301	abnormal corneal endothelium morphology	MP:0005301;MP:0001312;MP:0011961;MP:0005300;MP:0005544	0	0	3	1
HP:0000482	Microcornea	MP:0005543	decreased cornea thickness	plain	MP:0005301	abnormal corneal endothelium morphology	MP:0005301;MP:0001312;MP:0011961;MP:0005544;MP:0005300	0	0	3	1
HP:0000483	Astigmatism	MP:0006151	astigmatism	best	MP:0006151	astigmatism	MP:0006151;MP:0005301;MP:0001312;MP:0001307;MP:0012351	1	1	0	0
HP:0000483	Astigmatism	MP:0006151	astigmatism	diffused	MP:0006151	astigmatism	MP:0006151;MP:0001312;MP:0005301;MP:0012351;MP:0001307	1	1	0	0
HP:0000483	Astigmatism	MP:0006151	astigmatism	plain	MP:0006151	astigmatism	MP:0006151;MP:0001312;MP:0001307;MP:0012351;MP:0005301	1	1	0	0
HP:0000484	Hyperopic astigmatism	MP:0006151	astigmatism	best	MP:0006151	astigmatism	MP:0006151;MP:0005301;MP:0001312;MP:0012351;MP:0001307	1	1	0	0
HP:0000484	Hyperopic astigmatism	MP:0006151	astigmatism	diffused	MP:0006151	astigmatism	MP:0006151;MP:0001312;MP:0005301;MP:0012351;MP:0001307	1	1	0	0
HP:0000484	Hyperopic astigmatism	MP:0006151	astigmatism	plain	MP:0006151	astigmatism	MP:0006151;MP:0001312;MP:0012351;MP:0005301;MP:0001307	1	1	0	0
HP:0000485	Megalocornea	MP:0011962	increased cornea thickness	best	MP:0020857	corneal epithelium hyperplasia	MP:0020857;MP:0005301;MP:0005300;MP:0006000;MP:0020858	0	0	4	3
HP:0000485	Megalocornea	MP:0011962	increased cornea thickness	diffused	MP:0005301	abnormal corneal endothelium morphology	MP:0005301;MP:0005300;MP:0011961;MP:0005544;MP:0020857	0	0	3	1
HP:0000485	Megalocornea	MP:0011962	increased cornea thickness	plain	MP:0005301	abnormal corneal endothelium morphology	MP:0005301;MP:0005544;MP:0005300;MP:0011961;MP:0001314	0	0	3	1
HP:0000486	Strabismus	MP:0005254	strabismus	best	MP:0005254	strabismus	MP:0005254;MP:0001299;MP:0005256;MP:0005255;MP:0002697	1	1	0	0
HP:0000486	Strabismus	MP:0005254	strabismus	diffused	MP:0005254	strabismus	MP:0005254;MP:0005256;MP:0005255;MP:0001299;MP:0002697	1	1	0	0
HP:0000486	Strabismus	MP:0005254	strabismus	plain	MP:0005254	strabismus	MP:0005254;MP:0005256;MP:0005255;MP:0006199;MP:0001296	1	1	0	0
HP:0000488	Retinopathy	MP:0001325	abnormal retina morphology	best	MP:0003727	abnormal retinal layer morphology	MP:0003727;MP:0006187;MP:0006186;MP:0009772;MP:0002792	0	0	1	1
HP:0000488	Retinopathy	MP:0001325	abnormal retina morphology	diffused	MP:0003727	abnormal retinal layer morphology	MP:0003727;MP:0006187;MP:0006186;MP:0002792;MP:0011963	0	0	1	1
HP:0000488	Retinopathy	MP:0001325	abnormal retina morphology	plain	MP:0003727	abnormal retinal layer morphology	MP:0003727;MP:0006187;MP:0006186;MP:0010097;MP:0011963	0	0	1	1
HP:0000490	Deeply set eye	MP:0006198	enophthalmos	best	MP:0001293	anophthalmia	MP:0001293;MP:0001299;MP:0006198;MP:0002697;MP:0005197	0	1	3	0
HP:0000490	Deeply set eye	MP:0006198	enophthalmos	diffused	MP:0006198	enophthalmos	MP:0006198;MP:0001293;MP:0001299;MP:0005197;MP:0002697	1	1	0	0
HP:0000490	Deeply set eye	MP:0006198	enophthalmos	plain	MP:0006198	enophthalmos	MP:0006198;MP:0001293;MP:0001299;MP:0002750;MP:0006197	1	1	0	0
HP:0000491	Keratitis	MP:0005515	uveitis	best	MP:0001313	increased incidence of corneal inflammation	MP:0001313;MP:0006000;MP:0020857;MP:0020858;MP:0020856	0	0	2	2
HP:0000491	Keratitis	MP:0005515	uveitis	diffused	MP:0001313	increased incidence of corneal inflammation	MP:0001313;MP:0020857;MP:0020858;MP:0006000;MP:0005301	0	0	2	2
HP:0000491	Keratitis	MP:0005515	uveitis	plain	MP:0020858	corneal epithelium hypoplasia	MP:0020858;MP:0020857;MP:0001313;MP:0020856;MP:0020853	0	0	7	2
HP:0000492	Abnormal eyelid morphology	MP:0001340	abnormal eyelid morphology	best	MP:0006162	thick eyelids	MP:0006162;MP:0013394;MP:0001340;MP:0013895;MP:0001343	0	1	1	0
HP:0000492	Abnormal eyelid morphology	MP:0001340	abnormal eyelid morphology	diffused	MP:0001340	abnormal eyelid morphology	MP:0001340;MP:0013394;MP:0006162;MP:0013895;MP:0030172	1	1	0	0
HP:0000492	Abnormal eyelid morphology	MP:0001340	abnormal eyelid morphology	plain	MP:0006162	thick eyelids	MP:0006162;MP:0001343;MP:0013895;MP:0001340;MP:0013394	0	1	1	0
HP:0000493	Abnormal foveal morphology	MP:0020038	retinal macular degeneration	best	MP:0020038	retinal macular degeneration	MP:0020038;MP:0009772;MP:0005103;MP:0003727;MP:0005201	1	1	0	0
HP:0000493	Abnormal foveal morphology	MP:0020038	retinal macular degeneration	diffused	MP:0020038	retinal macular degeneration	MP:0020038;MP:0004333;MP:0004334;MP:0004330;MP:0004331	1	1	0	0
HP:0000493	Abnormal foveal morphology	MP:0020038	retinal macular degeneration	plain	MP:0020038	retinal macular degeneration	MP:0020038;MP:0004330;MP:0004333;MP:0004331;MP:0004334	1	1	0	0
HP:0000494	Downslanted palpebral fissures	MP:0003671	abnormal eyelid aperture	best	MP:0030163	abnormal canthus morphology	MP:0030163;MP:0030164;MP:0030165;MP:0003671;MP:0005287	0	1	2	0
HP:0000494	Downslanted palpebral fissures	MP:0003671	abnormal eyelid aperture	diffused	MP:0030163	abnormal canthus morphology	MP:0030163;MP:0005287;MP:0003671;MP:0030164;MP:0030165	0	1	2	0
HP:0000494	Downslanted palpebral fissures	MP:0003671	abnormal eyelid aperture	plain	MP:0005287	narrow eye opening	MP:0005287;MP:0030163;MP:0030164;MP:0030165;MP:0003671	0	1	1	0
HP:0000495	Recurrent corneal erosions	MP:0009825	cornea ulcer	best	MP:0020858	corneal epithelium hypoplasia	MP:0020858;MP:0006000;MP:0009825;MP:0020857;MP:0020853	0	1	3	0
HP:0000495	Recurrent corneal erosions	MP:0009825	cornea ulcer	diffused	MP:0009825	cornea ulcer	MP:0009825;MP:0020858;MP:0020857;MP:0005301;MP:0004105	1	1	0	0
HP:0000495	Recurrent corneal erosions	MP:0009825	cornea ulcer	plain	MP:0020858	corneal epithelium hypoplasia	MP:0020858;MP:0020857;MP:0009825;MP:0004105;MP:0005301	0	1	3	0
HP:0000496	Abnormality of eye movement	MP:0001389	abnormal eye movement	best	MP:0001389	abnormal eye movement	MP:0001389;MP:0006209;MP:0005257;MP:0003686;MP:0013929	1	1	0	0
HP:0000496	Abnormality of eye movement	MP:0001389	abnormal eye movement	diffused	MP:0001389	abnormal eye movement	MP:0001389;MP:0003686;MP:0013929;MP:0002697;MP:0006154	1	1	0	0
HP:0000496	Abnormality of eye movement	MP:0001389	abnormal eye movement	plain	MP:0001389	abnormal eye movement	MP:0001389;MP:0006154;MP:0006155;MP:0006224;MP:0006209	1	1	0	0
HP:0000497	Globe retraction and deviation on abduction	MP:0001389	abnormal eye movement	best	MP:0001389	abnormal eye movement	MP:0001389;MP:0006154;MP:0006209;MP:0003686;MP:0013929	1	1	0	0
HP:0000497	Globe retraction and deviation on abduction	MP:0001389	abnormal eye movement	diffused	MP:0006154	eye abduction	MP:0006154;MP:0001389;MP:0006155;MP:0001293;MP:0003686	0	1	1	0
HP:0000497	Globe retraction and deviation on abduction	MP:0001389	abnormal eye movement	plain	MP:0006154	eye abduction	MP:0006154;MP:0006155;MP:0001389;MP:0006224;MP:0001293	0	1	1	0
HP:0000498	Blepharitis	MP:0005251	blepharitis	best	MP:0005251	blepharitis	MP:0005251;MP:0006162;MP:0001340;MP:0001341;MP:0001343	1	1	0	0
HP:0000498	Blepharitis	MP:0005251	blepharitis	diffused	MP:0005251	blepharitis	MP:0005251;MP:0001340;MP:0006162;MP:0001343;MP:0006164	1	1	0	0
HP:0000498	Blepharitis	MP:0005251	blepharitis	plain	MP:0005251	blepharitis	MP:0005251;MP:0006162;MP:0001343;MP:0001340;MP:0006164	1	1	0	0
HP:0000499	Abnormal eyelash morphology	MP:0013895	abnormal eyelid cilium morphology	best	MP:0013895	abnormal eyelid cilium morphology	MP:0013895;MP:0000425;MP:0004095;MP:0013397;MP:0013896	1	1	0	0
HP:0000499	Abnormal eyelash morphology	MP:0013895	abnormal eyelid cilium morphology	diffused	MP:0000425	loss of eyelid cilia	MP:0000425;MP:0013895;MP:0004095;MP:0013896;MP:0013898	0	1	1	0
HP:0000499	Abnormal eyelash morphology	MP:0013895	abnormal eyelid cilium morphology	plain	MP:0000425	loss of eyelid cilia	MP:0000425;MP:0013895;MP:0004095;MP:0013896;MP:0013898	0	1	1	0
HP:0000501	Glaucoma	MP:0009274	buphthalmos	best	MP:0005257	abnormal intraocular pressure	MP:0005257;MP:0008259;MP:0005497;MP:0006209;MP:0010716	0	0	6	4
HP:0000501	Glaucoma	MP:0009274	buphthalmos	diffused	MP:0005257	abnormal intraocular pressure	MP:0005257;MP:0008259;MP:0005497;MP:0006216;MP:0010716	0	0	6	6
HP:0000501	Glaucoma	MP:0009274	buphthalmos	plain	MP:0005257	abnormal intraocular pressure	MP:0005257;MP:0006216;MP:0005497;MP:0011389;MP:0010716	0	0	6	6
HP:0000502	Abnormal conjunctiva morphology	MP:0001310	abnormal conjunctiva morphology	best	MP:0013402	abnormal bulbar conjunctiva morphology	MP:0013402;MP:0013394;MP:0001310;MP:0004481;MP:0013393	0	1	1	0
HP:0000502	Abnormal conjunctiva morphology	MP:0001310	abnormal conjunctiva morphology	diffused	MP:0013402	abnormal bulbar conjunctiva morphology	MP:0013402;MP:0013394;MP:0001310;MP:0004481;MP:0006191	0	1	1	0
HP:0000502	Abnormal conjunctiva morphology	MP:0001310	abnormal conjunctiva morphology	plain	MP:0013402	abnormal bulbar conjunctiva morphology	MP:0013402;MP:0013394;MP:0006191;MP:0013393;MP:0001310	0	1	1	0
HP:0000503	Tortuosity of conjunctival vessels	MP:0006193	conjunctival telangiectasia	best	MP:0006192	abnormal conjunctival vasculature morphology	MP:0006192;MP:0006193;MP:0006191;MP:0013402;MP:0002191	0	1	1	0
HP:0000503	Tortuosity of conjunctival vessels	MP:0006193	conjunctival telangiectasia	diffused	MP:0006192	abnormal conjunctival vasculature morphology	MP:0006192;MP:0006193;MP:0006191;MP:0013402;MP:0004481	0	1	1	0
HP:0000503	Tortuosity of conjunctival vessels	MP:0006193	conjunctival telangiectasia	plain	MP:0006192	abnormal conjunctival vasculature morphology	MP:0006192;MP:0006193;MP:0006191;MP:0013402;MP:0004481	0	1	1	0
HP:0000504	Abnormality of vision	MP:0002090	abnormal vision	best	MP:0002090	abnormal vision	MP:0002090;MP:0002092;MP:0001286;MP:0001389;MP:0001299	1	1	0	0
HP:0000504	Abnormality of vision	MP:0002090	abnormal vision	diffused	MP:0002090	abnormal vision	MP:0002090;MP:0002697;MP:0001286;MP:0002092;MP:0005195	1	1	0	0
HP:0000504	Abnormality of vision	MP:0002090	abnormal vision	plain	MP:0002090	abnormal vision	MP:0002090;MP:0006152;MP:0002001;MP:0002697;MP:0001286	1	1	0	0
HP:0000505	Visual impairment	MP:0002001	blindness	best	MP:0002001	blindness	MP:0002001;MP:0002090;MP:0006152;MP:0011831;MP:0011832	1	1	0	0
HP:0000505	Visual impairment	MP:0002001	blindness	diffused	MP:0006152	tunnel vision	MP:0006152;MP:0002001;MP:0002090;MP:0011831;MP:0011832	0	1	2	0
HP:0000505	Visual impairment	MP:0002001	blindness	plain	MP:0006152	tunnel vision	MP:0006152;MP:0002001;MP:0011832;MP:0002090;MP:0011831	0	1	2	0
HP:0000506	Telecanthus	MP:0030166	increased inner canthal distance	best	MP:0030166	increased inner canthal distance	MP:0030166;MP:0030167;MP:0030163;MP:0030164;MP:0030165	1	1	0	0
HP:0000506	Telecanthus	MP:0030166	increased inner canthal distance	diffused	MP:0030166	increased inner canthal distance	MP:0030166;MP:0030167;MP:0030163;MP:0030164;MP:0030165	1	1	0	0
HP:0000506	Telecanthus	MP:0030166	increased inner canthal distance	plain	MP:0030166	increased inner canthal distance	MP:0030166;MP:0030167;MP:0030163;MP:0030164;MP:0030165	1	1	0	0
HP:0000508	Ptosis	MP:0001344	blepharoptosis	best	MP:0001344	blepharoptosis	MP:0001344;MP:0006162;MP:0006164;MP:0013395;MP:0001340	1	1	0	0
HP:0000508	Ptosis	MP:0001344	blepharoptosis	diffused	MP:0001344	blepharoptosis	MP:0001344;MP:0013745;MP:0001340;MP:0013895;MP:0013395	1	1	0	0
HP:0000508	Ptosis	MP:0001344	blepharoptosis	plain	MP:0001344	blepharoptosis	MP:0001344;MP:0013745;MP:0013895;MP:0006164;MP:0003671	1	1	0	0
HP:0000509	Conjunctivitis	MP:0001852	conjunctivitis	best	MP:0001852	conjunctivitis	MP:0001852;MP:0013402;MP:0006194;MP:0006192;MP:0006191	1	1	0	0
HP:0000509	Conjunctivitis	MP:0001852	conjunctivitis	diffused	MP:0013402	abnormal bulbar conjunctiva morphology	MP:0013402;MP:0001852;MP:0006194;MP:0006192;MP:0006191	0	1	7	0
HP:0000509	Conjunctivitis	MP:0001852	conjunctivitis	plain	MP:0013402	abnormal bulbar conjunctiva morphology	MP:0013402;MP:0001852;MP:0006194;MP:0006191;MP:0003664	0	1	7	0
HP:0000510	Rod-cone dystrophy	MP:0001326	retinal degeneration	best	MP:0008446	decreased retinal cone cell number	MP:0008446;MP:0008453;MP:0001005;MP:0001006;MP:0008444	0	0	6	5
HP:0000510	Rod-cone dystrophy	MP:0001326	retinal degeneration	diffused	MP:0001005	abnormal retinal rod cell morphology	MP:0001005;MP:0008446;MP:0008453;MP:0008445;MP:0001006	0	0	5	5
HP:0000510	Rod-cone dystrophy	MP:0001326	retinal degeneration	plain	MP:0001005	abnormal retinal rod cell morphology	MP:0001005;MP:0008446;MP:0008453;MP:0001006;MP:0008445	0	0	5	5
HP:0000511	Vertical supranuclear gaze palsy	MP:0005254	strabismus	best	MP:0006158	vertical supranuclear palsy	MP:0006158;MP:0006157;MP:0006252;MP:0001389;MP:0006199	0	0	6	3
HP:0000511	Vertical supranuclear gaze palsy	MP:0005254	strabismus	diffused	MP:0006158	vertical supranuclear palsy	MP:0006158;MP:0006157;MP:0006252;MP:0001389;MP:0000753	0	0	6	4
HP:0000511	Vertical supranuclear gaze palsy	MP:0005254	strabismus	plain	MP:0006158	vertical supranuclear palsy	MP:0006158;MP:0006157;MP:0006252;MP:0000753;MP:0001389	0	0	6	4
HP:0000512	Abnormal electroretinogram	MP:0010748	abnormal visual evoked potential	best	MP:0012040	abnormal c wave shape	MP:0012040;MP:0012029;MP:0020439;MP:0012034;MP:0012035	0	0	4	3
HP:0000512	Abnormal electroretinogram	MP:0010748	abnormal visual evoked potential	diffused	MP:0012040	abnormal c wave shape	MP:0012040;MP:0020439;MP:0012029;MP:0012034;MP:0012035	0	0	4	3
HP:0000512	Abnormal electroretinogram	MP:0010748	abnormal visual evoked potential	plain	MP:0012040	abnormal c wave shape	MP:0012040;MP:0020439;MP:0012034;MP:0012029;MP:0012035	0	0	4	3
HP:0000514	Slow saccadic eye movements	MP:0001389	abnormal eye movement	best	MP:0001389	abnormal eye movement	MP:0001389;MP:0004844;MP:0020211;MP:0006154;MP:0006155	1	1	0	0
HP:0000514	Slow saccadic eye movements	MP:0001389	abnormal eye movement	diffused	MP:0001389	abnormal eye movement	MP:0001389;MP:0020211;MP:0004844;MP:0006154;MP:0003238	1	1	0	0
HP:0000514	Slow saccadic eye movements	MP:0001389	abnormal eye movement	plain	MP:0020211	slow movement	MP:0020211;MP:0006154;MP:0006155;MP:0001389;MP:0003238	0	1	3	0
HP:0000517	Abnormality of the lens	MP:0001303	abnormal lens morphology	best	MP:0001303	abnormal lens morphology	MP:0001303;MP:0001312;MP:0005205;MP:0001307;MP:0005193	1	1	0	0
HP:0000517	Abnormality of the lens	MP:0001303	abnormal lens morphology	diffused	MP:0005205	abnormal eye anterior chamber morphology	MP:0005205;MP:0001312;MP:0001303;MP:0005299;MP:0001307	0	1	2	0
HP:0000517	Abnormality of the lens	MP:0001303	abnormal lens morphology	plain	MP:0001303	abnormal lens morphology	MP:0001303;MP:0005205;MP:0001312;MP:0005299;MP:0001307	1	1	0	0
HP:0000518	Cataract	MP:0001304	cataract	best	MP:0001304	cataract	MP:0001304;MP:0010254;MP:0013732;MP:0010263;MP:0010251	1	1	0	0
HP:0000518	Cataract	MP:0001304	cataract	diffused	MP:0001304	cataract	MP:0001304;MP:0010254;MP:0013732;MP:0010263;MP:0010251	1	1	0	0
HP:0000518	Cataract	MP:0001304	cataract	plain	MP:0001304	cataract	MP:0001304;MP:0010254;MP:0013732;MP:0010263;MP:0010251	1	1	0	0
HP:0000519	Developmental cataract	MP:0005205	abnormal eye anterior chamber morphology	best	MP:0001304	cataract	MP:0001304;MP:0010263;MP:0013732;MP:0010254;MP:0010251	0	0	3	3
HP:0000519	Developmental cataract	MP:0005205	abnormal eye anterior chamber morphology	diffused	MP:0001304	cataract	MP:0001304;MP:0010263;MP:0010254;MP:0013732;MP:0010251	0	0	3	3
HP:0000519	Developmental cataract	MP:0005205	abnormal eye anterior chamber morphology	plain	MP:0001304	cataract	MP:0001304;MP:0010263;MP:0010254;MP:0013732;MP:0010251	0	0	3	3
HP:0000520	Proptosis	MP:0002750	exophthalmos	best	MP:0002750	exophthalmos	MP:0002750;MP:0001293;MP:0001299;MP:0005193;MP:0005197	1	1	0	0
HP:0000520	Proptosis	MP:0002750	exophthalmos	diffused	MP:0002750	exophthalmos	MP:0002750;MP:0001293;MP:0001299;MP:0005193;MP:0005197	1	1	0	0
HP:0000520	Proptosis	MP:0002750	exophthalmos	plain	MP:0002750	exophthalmos	MP:0002750;MP:0001293;MP:0006198;MP:0008815;MP:0001299	1	1	0	0
HP:0000522	Alacrima	MP:0014157	alacrima	best	MP:0014157	alacrima	MP:0014157;MP:0020220;MP:0001347;MP:0013453;MP:0014151	1	1	0	0
HP:0000522	Alacrima	MP:0014157	alacrima	diffused	MP:0014157	alacrima	MP:0014157;MP:0020220;MP:0020219;MP:0020218;MP:0013453	1	1	0	0
HP:0000522	Alacrima	MP:0014157	alacrima	plain	MP:0014157	alacrima	MP:0014157;MP:0020220;MP:0020219;MP:0020218;MP:0013468	1	1	0	0
HP:0000523	Subcapsular cataract	MP:0010251	subcapsular cataracts	best	MP:0010251	subcapsular cataracts	MP:0010251;MP:0001304;MP:0010252;MP:0010253;MP:0010258	1	1	0	0
HP:0000523	Subcapsular cataract	MP:0010251	subcapsular cataracts	diffused	MP:0010251	subcapsular cataracts	MP:0010251;MP:0010252;MP:0010253;MP:0001304;MP:0010258	1	1	0	0
HP:0000523	Subcapsular cataract	MP:0010251	subcapsular cataracts	plain	MP:0010251	subcapsular cataracts	MP:0010251;MP:0010252;MP:0010253;MP:0001304;MP:0010254	1	1	0	0
HP:0000524	Conjunctival telangiectasia	MP:0006193	conjunctival telangiectasia	best	MP:0006193	conjunctival telangiectasia	MP:0006193;MP:0006192;MP:0006191;MP:0004178;MP:0004481	1	1	0	0
HP:0000524	Conjunctival telangiectasia	MP:0006193	conjunctival telangiectasia	diffused	MP:0006193	conjunctival telangiectasia	MP:0006193;MP:0006192;MP:0006191;MP:0004178;MP:0004481	1	1	0	0
HP:0000524	Conjunctival telangiectasia	MP:0006193	conjunctival telangiectasia	plain	MP:0006193	conjunctival telangiectasia	MP:0006193;MP:0006192;MP:0006191;MP:0004178;MP:0004176	1	1	0	0
HP:0000525	Abnormality iris morphology	MP:0001322	abnormal iris morphology	best	MP:0005194	abnormal anterior uvea morphology	MP:0005194;MP:0001312;MP:0001322;MP:0005197;MP:0005205	0	1	1	0
HP:0000525	Abnormality iris morphology	MP:0001322	abnormal iris morphology	diffused	MP:0005194	abnormal anterior uvea morphology	MP:0005194;MP:0001312;MP:0001322;MP:0005205;MP:0005099	0	1	1	0
HP:0000525	Abnormality iris morphology	MP:0001322	abnormal iris morphology	plain	MP:0005194	abnormal anterior uvea morphology	MP:0005194;MP:0001312;MP:0001322;MP:0005205;MP:0005299	0	1	1	0
HP:0000526	Aniridia	MP:0005261	aniridia	best	MP:0005261	aniridia	MP:0005261;MP:0006226;MP:0006230;MP:0005208;MP:0013765	1	1	0	0
HP:0000526	Aniridia	MP:0005261	aniridia	diffused	MP:0005261	aniridia	MP:0005261;MP:0006226;MP:0006230;MP:0013765;MP:0005208	1	1	0	0
HP:0000526	Aniridia	MP:0005261	aniridia	plain	MP:0005261	aniridia	MP:0005261;MP:0006226;MP:0006230;MP:0010708;MP:0013765	1	1	0	0
HP:0000527	Long eyelashes	MP:0013898	short eyelid cilia	best	MP:0000425	loss of eyelid cilia	MP:0000425;MP:0004095;MP:0013895;MP:0013896;MP:0013898	0	1	2	0
HP:0000527	Long eyelashes	MP:0013898	short eyelid cilia	diffused	MP:0000425	loss of eyelid cilia	MP:0000425;MP:0004095;MP:0013898;MP:0013895;MP:0013896	0	1	2	0
HP:0000527	Long eyelashes	MP:0013898	short eyelid cilia	plain	MP:0004095	ocular distichiasis	MP:0004095;MP:0000425;MP:0013898;MP:0013896;MP:0013895	0	1	2	0
HP:0000528	Anophthalmia	MP:0001293	anophthalmia	best	MP:0001293	anophthalmia	MP:0001293;MP:0002697;MP:0005197;MP:0001340;MP:0001286	1	1	0	0
HP:0000528	Anophthalmia	MP:0001293	anophthalmia	diffused	MP:0001293	anophthalmia	MP:0001293;MP:0002697;MP:0005197;MP:0001286;MP:0001340	1	1	0	0
HP:0000528	Anophthalmia	MP:0001293	anophthalmia	plain	MP:0001293	anophthalmia	MP:0001293;MP:0001296;MP:0002697;MP:0001297;MP:0005197	1	1	0	0
HP:0000529	Progressive visual loss	MP:0002001	blindness	best	MP:0006149	decreased visual acuity	MP:0006149;MP:0011832;MP:0002001;MP:0006152;MP:0002090	0	1	3	0
HP:0000529	Progressive visual loss	MP:0002001	blindness	diffused	MP:0006149	decreased visual acuity	MP:0006149;MP:0011832;MP:0006152;MP:0002001;MP:0002090	0	1	3	0
HP:0000529	Progressive visual loss	MP:0002001	blindness	plain	MP:0006149	decreased visual acuity	MP:0006149;MP:0011832;MP:0006152;MP:0002001;MP:0002090	0	1	3	0
HP:0000531	Corneal crystals	MP:0005544	corneal deposits	best	MP:0001314	corneal opacity	MP:0001314;MP:0005300;MP:0003093;MP:0003094;MP:0003092	0	0	2	2
HP:0000531	Corneal crystals	MP:0005544	corneal deposits	diffused	MP:0001314	corneal opacity	MP:0001314;MP:0005300;MP:0003093;MP:0003094;MP:0003092	0	0	2	2
HP:0000531	Corneal crystals	MP:0005544	corneal deposits	plain	MP:0001314	corneal opacity	MP:0001314;MP:0003093;MP:0003094;MP:0005300;MP:0003092	0	0	2	2
HP:0000532	Abnormal chorioretinal morphology	MP:0005098	abnormal optic choroid morphology	best	MP:0003727	abnormal retinal layer morphology	MP:0003727;MP:0006237;MP:0001325;MP:0002792;MP:0006187	0	0	4	1
HP:0000532	Abnormal chorioretinal morphology	MP:0005098	abnormal optic choroid morphology	diffused	MP:0006237	abnormal choroid vasculature morphology	MP:0006237;MP:0006176;MP:0001325;MP:0006177;MP:0003727	0	0	1	1
HP:0000532	Abnormal chorioretinal morphology	MP:0005098	abnormal optic choroid morphology	plain	MP:0006176	choroid degeneration	MP:0006176;MP:0006177;MP:0003727;MP:0001325;MP:0006237	0	0	1	1
HP:0000533	Chorioretinal atrophy	MP:0005098	abnormal optic choroid morphology	best	MP:0005548	retinal pigment epithelium atrophy	MP:0005548;MP:0006177;MP:0003434;MP:0006175;MP:0005546	0	0	4	1
HP:0000533	Chorioretinal atrophy	MP:0005098	abnormal optic choroid morphology	diffused	MP:0006177	choroid sclerosis	MP:0006177;MP:0003434;MP:0005548;MP:0011557;MP:0006175	0	0	1	1
HP:0000533	Chorioretinal atrophy	MP:0005098	abnormal optic choroid morphology	plain	MP:0006177	choroid sclerosis	MP:0006177;MP:0003434;MP:0005546;MP:0005548;MP:0011557	0	0	1	1
HP:0000534	Abnormal eyebrow morphology	MP:0013895	abnormal eyelid cilium morphology	best	MP:0001310	abnormal conjunctiva morphology	MP:0001310;MP:0008968;MP:0013754;MP:0006000;MP:0003687	0	0	3	3
HP:0000534	Abnormal eyebrow morphology	MP:0013895	abnormal eyelid cilium morphology	diffused	MP:0001310	abnormal conjunctiva morphology	MP:0001310;MP:0000377;MP:0013754;MP:0008968;MP:0000367	0	0	3	3
HP:0000534	Abnormal eyebrow morphology	MP:0013895	abnormal eyelid cilium morphology	plain	MP:0001310	abnormal conjunctiva morphology	MP:0001310;MP:0008968;MP:0000367;MP:0003811;MP:0013754	0	0	3	3
HP:0000535	Sparse and thin eyebrow	MP:0013895	abnormal eyelid cilium morphology	best	MP:0000416	sparse hair	MP:0000416;MP:0001283;MP:0013897;MP:0013896;MP:0013895	0	1	3	0
HP:0000535	Sparse and thin eyebrow	MP:0013895	abnormal eyelid cilium morphology	diffused	MP:0000416	sparse hair	MP:0000416;MP:0001283;MP:0000404;MP:0008157;MP:0008156	0	0	3	3
HP:0000535	Sparse and thin eyebrow	MP:0013895	abnormal eyelid cilium morphology	plain	MP:0000416	sparse hair	MP:0000416;MP:0001283;MP:0000404;MP:0000403;MP:0006366	0	0	3	3
HP:0000537	Epicanthus inversus	MP:0006168	epicanthus inversus	best	MP:0006168	epicanthus inversus	MP:0006168;MP:0030163;MP:0030164;MP:0013395;MP:0030165	1	1	0	0
HP:0000537	Epicanthus inversus	MP:0006168	epicanthus inversus	diffused	MP:0006168	epicanthus inversus	MP:0006168;MP:0030163;MP:0030164;MP:0030165;MP:0013395	1	1	0	0
HP:0000537	Epicanthus inversus	MP:0006168	epicanthus inversus	plain	MP:0006168	epicanthus inversus	MP:0006168;MP:0030163;MP:0030164;MP:0030165;MP:0030166	1	1	0	0
HP:0000538	Pseudopapilledema	MP:0008259	abnormal optic disk morphology	best	MP:0006223	optic nerve swelling	MP:0006223;MP:0008259;MP:0006216;MP:0011389;MP:0010716	0	1	2	0
HP:0000538	Pseudopapilledema	MP:0008259	abnormal optic disk morphology	diffused	MP:0006223	optic nerve swelling	MP:0006223;MP:0008259;MP:0006216;MP:0011389;MP:0006220	0	1	2	0
HP:0000538	Pseudopapilledema	MP:0008259	abnormal optic disk morphology	plain	MP:0006223	optic nerve swelling	MP:0006223;MP:0006216;MP:0011389;MP:0006218;MP:0006217	0	0	2	1
HP:0000539	Abnormality of refraction	MP:0003100	myopia	best	MP:0005545	abnormal lens development	MP:0005545;MP:0009772;MP:0001389;MP:0001851;MP:0002092	0	0	6	3
HP:0000539	Abnormality of refraction	MP:0003100	myopia	diffused	MP:0002697	abnormal eye size	MP:0002697;MP:0005545;MP:0009772;MP:0001286;MP:0005193	0	0	5	5
HP:0000539	Abnormality of refraction	MP:0003100	myopia	plain	MP:0005545	abnormal lens development	MP:0005545;MP:0020860;MP:0013145;MP:0002697;MP:0005551	0	0	6	3
HP:0000540	Hypermetropia	MP:0006153	hypermetropia	best	MP:0006153	hypermetropia	MP:0006153;MP:0003100;MP:0002697;MP:0005545;MP:0009772	1	1	0	0
HP:0000540	Hypermetropia	MP:0006153	hypermetropia	diffused	MP:0006153	hypermetropia	MP:0006153;MP:0003100;MP:0001299;MP:0002697;MP:0009772	1	1	0	0
HP:0000540	Hypermetropia	MP:0006153	hypermetropia	plain	MP:0006153	hypermetropia	MP:0006153;MP:0003100;MP:0003101;MP:0006199;MP:0005545	1	1	0	0
HP:0000541	Retinal detachment	MP:0003099	retinal detachment	best	MP:0003099	retinal detachment	MP:0003099;MP:0003727;MP:0020442;MP:0006187;MP:0020443	1	1	0	0
HP:0000541	Retinal detachment	MP:0003099	retinal detachment	diffused	MP:0003099	retinal detachment	MP:0003099;MP:0020442;MP:0003727;MP:0020443;MP:0006187	1	1	0	0
HP:0000541	Retinal detachment	MP:0003099	retinal detachment	plain	MP:0003099	retinal detachment	MP:0003099;MP:0020442;MP:0020443;MP:0003727;MP:0006187	1	1	0	0
HP:0000542	Impaired ocular adduction	MP:0001389	abnormal eye movement	best	MP:0006155	eye adduction	MP:0006155;MP:0001389;MP:0006209;MP:0003686;MP:0013929	0	1	1	0
HP:0000542	Impaired ocular adduction	MP:0001389	abnormal eye movement	diffused	MP:0006155	eye adduction	MP:0006155;MP:0001389;MP:0003686;MP:0013929;MP:0002697	0	1	1	0
HP:0000542	Impaired ocular adduction	MP:0001389	abnormal eye movement	plain	MP:0006155	eye adduction	MP:0006155;MP:0006154;MP:0001389;MP:0006224;MP:0006225	0	1	1	0
HP:0000543	Optic disc pallor	MP:0008259	abnormal optic disk morphology	best	MP:0006216	abnormal optic disk size	MP:0006216;MP:0011389;MP:0008259;MP:0006217;MP:0006218	0	1	1	0
HP:0000543	Optic disc pallor	MP:0008259	abnormal optic disk morphology	diffused	MP:0006216	abnormal optic disk size	MP:0006216;MP:0011389;MP:0008259;MP:0006217;MP:0006218	0	1	1	0
HP:0000543	Optic disc pallor	MP:0008259	abnormal optic disk morphology	plain	MP:0006216	abnormal optic disk size	MP:0006216;MP:0011389;MP:0006217;MP:0006218;MP:0008259	0	1	1	0
HP:0000544	External ophthalmoplegia	MP:0003689	ophthalmoplegia	best	MP:0003689	ophthalmoplegia	MP:0003689;MP:0003688;MP:0013147;MP:0030141;MP:0009434	1	1	0	0
HP:0000544	External ophthalmoplegia	MP:0003689	ophthalmoplegia	diffused	MP:0003689	ophthalmoplegia	MP:0003689;MP:0003688;MP:0013929;MP:0030141;MP:0013147	1	1	0	0
HP:0000544	External ophthalmoplegia	MP:0003689	ophthalmoplegia	plain	MP:0003689	ophthalmoplegia	MP:0003689;MP:0003688;MP:0000748;MP:0030141;MP:0013845	1	1	0	0
HP:0000545	Myopia	MP:0003100	myopia	best	MP:0003100	myopia	MP:0003100;MP:0003101;MP:0005545;MP:0002697;MP:0009772	1	1	0	0
HP:0000545	Myopia	MP:0003100	myopia	diffused	MP:0003100	myopia	MP:0003100;MP:0003101;MP:0006153;MP:0005545;MP:0001299	1	1	0	0
HP:0000545	Myopia	MP:0003100	myopia	plain	MP:0003100	myopia	MP:0003100;MP:0003101;MP:0006153;MP:0005545;MP:0001299	1	1	0	0
HP:0000546	Retinal degeneration	MP:0001326	retinal degeneration	best	MP:0020038	retinal macular degeneration	MP:0020038;MP:0001326;MP:0008450;MP:0003727;MP:0005201	0	1	1	0
HP:0000546	Retinal degeneration	MP:0001326	retinal degeneration	diffused	MP:0003727	abnormal retinal layer morphology	MP:0003727;MP:0006187;MP:0001326;MP:0006073;MP:0005103	0	1	2	0
HP:0000546	Retinal degeneration	MP:0001326	retinal degeneration	plain	MP:0003727	abnormal retinal layer morphology	MP:0003727;MP:0006187;MP:0005103;MP:0005201;MP:0005549	0	0	2	2
HP:0000548	Cone/cone-rod dystrophy	MP:0001325	abnormal retina morphology	best	MP:0008447	absent retinal cone cells	MP:0008447;MP:0008446;MP:0003727;MP:0006187;MP:0009772	0	0	6	1
HP:0000548	Cone/cone-rod dystrophy	MP:0001325	abnormal retina morphology	diffused	MP:0008447	absent retinal cone cells	MP:0008447;MP:0008446;MP:0003727;MP:0006187;MP:0008445	0	0	6	1
HP:0000548	Cone/cone-rod dystrophy	MP:0001325	abnormal retina morphology	plain	MP:0008447	absent retinal cone cells	MP:0008447;MP:0003727;MP:0006187;MP:0006075;MP:0008446	0	0	6	1
HP:0000549	Abnormal conjugate eye movement	MP:0005254	strabismus	best	MP:0001389	abnormal eye movement	MP:0001389;MP:0006209;MP:0003686;MP:0002697;MP:0013929	0	0	4	2
HP:0000549	Abnormal conjugate eye movement	MP:0005254	strabismus	diffused	MP:0001389	abnormal eye movement	MP:0001389;MP:0003686;MP:0002697;MP:0013929;MP:0006154	0	0	4	2
HP:0000549	Abnormal conjugate eye movement	MP:0005254	strabismus	plain	MP:0006154	eye abduction	MP:0006154;MP:0001389;MP:0006155;MP:0006224;MP:0002697	0	0	5	2
HP:0000550	Undetectable electroretinogram	MP:0010748	abnormal visual evoked potential	best	MP:0012029	abnormal electroretinogram waveform feature	MP:0012029;MP:0012040;MP:0020439;MP:0012034;MP:0012035	0	0	3	3
HP:0000550	Undetectable electroretinogram	MP:0010748	abnormal visual evoked potential	diffused	MP:0012040	abnormal c wave shape	MP:0012040;MP:0020439;MP:0012029;MP:0012034;MP:0012035	0	0	4	3
HP:0000550	Undetectable electroretinogram	MP:0010748	abnormal visual evoked potential	plain	MP:0012040	abnormal c wave shape	MP:0012040;MP:0020439;MP:0012029;MP:0012034;MP:0012035	0	0	4	3
HP:0000551	Abnormality of color vision	MP:0002090	abnormal vision	best	MP:0002090	abnormal vision	MP:0002090;MP:0006152;MP:0002001;MP:0006150;MP:0005199	1	1	0	0
HP:0000551	Abnormality of color vision	MP:0002090	abnormal vision	diffused	MP:0002090	abnormal vision	MP:0002090;MP:0006152;MP:0002001;MP:0011551;MP:0006150	1	1	0	0
HP:0000551	Abnormality of color vision	MP:0002090	abnormal vision	plain	MP:0006152	tunnel vision	MP:0006152;MP:0002001;MP:0002090;MP:0006150;MP:0011831	0	1	1	0
HP:0000552	Tritanomaly	MP:0002090	abnormal vision	best	MP:0002090	abnormal vision	MP:0002090;MP:0002001;MP:0011831;MP:0001006;MP:0008444	1	1	0	0
HP:0000552	Tritanomaly	MP:0002090	abnormal vision	diffused	MP:0008445	increased retinal cone cell number	MP:0008445;MP:0001006;MP:0008446;MP:0008444;MP:0008449	0	0	9	8
HP:0000552	Tritanomaly	MP:0002090	abnormal vision	plain	MP:0001006	abnormal retinal cone cell morphology	MP:0001006;MP:0008445;MP:0008444;MP:0008446;MP:0008449	0	0	8	8
HP:0000553	Abnormal uvea morphology	MP:0005197	abnormal uvea morphology	best	MP:0005197	abnormal uvea morphology	MP:0005197;MP:0005194;MP:0005098;MP:0001322;MP:0012533	1	1	0	0
HP:0000553	Abnormal uvea morphology	MP:0005197	abnormal uvea morphology	diffused	MP:0005197	abnormal uvea morphology	MP:0005197;MP:0005194;MP:0005098;MP:0001322;MP:0012533	1	1	0	0
HP:0000553	Abnormal uvea morphology	MP:0005197	abnormal uvea morphology	plain	MP:0005197	abnormal uvea morphology	MP:0005197;MP:0005194;MP:0005098;MP:0012533;MP:0001322	1	1	0	0
HP:0000554	Uveitis	MP:0005515	uveitis	best	MP:0005197	abnormal uvea morphology	MP:0005197;MP:0005515;MP:0005194;MP:0006229;MP:0005098	0	1	5	0
HP:0000554	Uveitis	MP:0005515	uveitis	diffused	MP:0005197	abnormal uvea morphology	MP:0005197;MP:0005194;MP:0005515;MP:0005098;MP:0006229	0	1	5	0
HP:0000554	Uveitis	MP:0005515	uveitis	plain	MP:0005197	abnormal uvea morphology	MP:0005197;MP:0005515;MP:0005194;MP:0005098;MP:0006229	0	1	5	0
HP:0000555	Leukocoria	MP:0006242	white pupil	best	MP:0006242	white pupil	MP:0006242;MP:0006243;MP:0006240;MP:0002638;MP:0012101	1	1	0	0
HP:0000555	Leukocoria	MP:0006242	white pupil	diffused	MP:0006242	white pupil	MP:0006242;MP:0006243;MP:0002638;MP:0006240;MP:0012101	1	1	0	0
HP:0000555	Leukocoria	MP:0006242	white pupil	plain	MP:0006242	white pupil	MP:0006242;MP:0006243;MP:0006240;MP:0012101;MP:0002638	1	1	0	0
HP:0000556	Retinal dystrophy	MP:0001325	abnormal retina morphology	best	MP:0003727	abnormal retinal layer morphology	MP:0003727;MP:0006187;MP:0009772;MP:0006073;MP:0006186	0	0	1	1
HP:0000556	Retinal dystrophy	MP:0001325	abnormal retina morphology	diffused	MP:0003727	abnormal retinal layer morphology	MP:0003727;MP:0006187;MP:0006073;MP:0009772;MP:0006186	0	0	1	1
HP:0000556	Retinal dystrophy	MP:0001325	abnormal retina morphology	plain	MP:0003727	abnormal retinal layer morphology	MP:0003727;MP:0006187;MP:0006186;MP:0003099;MP:0001328	0	0	1	1
HP:0000557	Buphthalmos	MP:0009274	buphthalmos	best	MP:0009274	buphthalmos	MP:0009274;MP:0001340;MP:0002697;MP:0001293;MP:0001296	1	1	0	0
HP:0000557	Buphthalmos	MP:0009274	buphthalmos	diffused	MP:0009274	buphthalmos	MP:0009274;MP:0001296;MP:0001297;MP:0001340;MP:0003671	1	1	0	0
HP:0000557	Buphthalmos	MP:0009274	buphthalmos	plain	MP:0009274	buphthalmos	MP:0009274;MP:0001296;MP:0001297;MP:0006198;MP:0010081	1	1	0	0
HP:0000558	Rieger anomaly	MP:0006226	iris hypoplasia	best	MP:0006226	iris hypoplasia	MP:0006226;MP:0006230;MP:0005208;MP:0005199;MP:0005541	1	1	0	0
HP:0000558	Rieger anomaly	MP:0006226	iris hypoplasia	diffused	MP:0006226	iris hypoplasia	MP:0006226;MP:0006230;MP:0013765;MP:0005208;MP:0004222	1	1	0	0
HP:0000558	Rieger anomaly	MP:0006226	iris hypoplasia	plain	MP:0006226	iris hypoplasia	MP:0006226;MP:0006230;MP:0013765;MP:0005208;MP:0010708	1	1	0	0
HP:0000559	Corneal scarring	MP:0001316	corneal scarring	best	MP:0001316	corneal scarring	MP:0001316;MP:0001314;MP:0005300;MP:0005301;MP:0006000	1	1	0	0
HP:0000559	Corneal scarring	MP:0001316	corneal scarring	diffused	MP:0001316	corneal scarring	MP:0001316;MP:0001314;MP:0005300;MP:0005301;MP:0005544	1	1	0	0
HP:0000559	Corneal scarring	MP:0001316	corneal scarring	plain	MP:0001316	corneal scarring	MP:0001316;MP:0001314;MP:0005300;MP:0005301;MP:0005544	1	1	0	0
HP:0000561	Absent eyelashes	MP:0000425	loss of eyelid cilia	best	MP:0000425	loss of eyelid cilia	MP:0000425;MP:0004095;MP:0000416;MP:0000414;MP:0013896	1	1	0	0
HP:0000561	Absent eyelashes	MP:0000425	loss of eyelid cilia	diffused	MP:0000425	loss of eyelid cilia	MP:0000425;MP:0004095;MP:0000416;MP:0000414;MP:0013896	1	1	0	0
HP:0000561	Absent eyelashes	MP:0000425	loss of eyelid cilia	plain	MP:0000425	loss of eyelid cilia	MP:0000425;MP:0000416;MP:0004095;MP:0000414;MP:0030385	1	1	0	0
HP:0000563	Keratoconus	MP:0005543	decreased cornea thickness	best	MP:0005543	decreased cornea thickness	MP:0005543;MP:0003092;MP:0011961;MP:0011962;MP:0020857	1	1	0	0
HP:0000563	Keratoconus	MP:0005543	decreased cornea thickness	diffused	MP:0005543	decreased cornea thickness	MP:0005543;MP:0003092;MP:0011961;MP:0011962;MP:0005301	1	1	0	0
HP:0000563	Keratoconus	MP:0005543	decreased cornea thickness	plain	MP:0005543	decreased cornea thickness	MP:0005543;MP:0003092;MP:0011962;MP:0011961;MP:0009742	1	1	0	0
HP:0000564	Lacrimal duct atresia	MP:0013451	nasolacrimal duct obstruction	best	MP:0008969	abnormal nasolacrimal duct morphology	MP:0008969;MP:3000005;MP:0013451;MP:0001346;MP:0013449	0	1	7	0
HP:0000564	Lacrimal duct atresia	MP:0013451	nasolacrimal duct obstruction	diffused	MP:0008969	abnormal nasolacrimal duct morphology	MP:0008969;MP:3000005;MP:0013451;MP:0001346;MP:0010712	0	1	7	0
HP:0000564	Lacrimal duct atresia	MP:0013451	nasolacrimal duct obstruction	plain	MP:0008969	abnormal nasolacrimal duct morphology	MP:0008969;MP:3000005;MP:0013451;MP:0010712;MP:0013450	0	1	7	0
HP:0000565	Esotropia	MP:0005256	esotropia	best	MP:0005256	esotropia	MP:0005256;MP:0005254;MP:0005255;MP:0006199;MP:0001299	1	1	0	0
HP:0000565	Esotropia	MP:0005256	esotropia	diffused	MP:0005256	esotropia	MP:0005256;MP:0005254;MP:0005255;MP:0006199;MP:0001299	1	1	0	0
HP:0000565	Esotropia	MP:0005256	esotropia	plain	MP:0005256	esotropia	MP:0005256;MP:0005255;MP:0005254;MP:0006199;MP:0001299	1	1	0	0
HP:0000567	Chorioretinal coloboma	MP:0005100	abnormal choroid pigmentation	best	MP:0010715	retina coloboma	MP:0010715;MP:0010718;MP:0005262;MP:0012533;MP:0010719	0	0	5	2
HP:0000567	Chorioretinal coloboma	MP:0005100	abnormal choroid pigmentation	diffused	MP:0010718	choroid coloboma	MP:0010718;MP:0010715;MP:0012533;MP:0005262;MP:0010719	0	0	2	2
HP:0000567	Chorioretinal coloboma	MP:0005100	abnormal choroid pigmentation	plain	MP:0010718	choroid coloboma	MP:0010718;MP:0010715;MP:0012533;MP:0005262;MP:0010719	0	0	2	2
HP:0000568	Microphthalmia	MP:0001297	microphthalmia	best	MP:0001293	anophthalmia	MP:0001293;MP:0002697;MP:0001297;MP:0010081;MP:0005197	0	1	3	0
HP:0000568	Microphthalmia	MP:0001297	microphthalmia	diffused	MP:0001297	microphthalmia	MP:0001297;MP:0010081;MP:0001293;MP:0001296;MP:0002697	1	1	0	0
HP:0000568	Microphthalmia	MP:0001297	microphthalmia	plain	MP:0001297	microphthalmia	MP:0001297;MP:0010081;MP:0001296;MP:0001293;MP:0009274	1	1	0	0
HP:0000570	Abnormal saccadic eye movements	MP:0001389	abnormal eye movement	best	MP:0001389	abnormal eye movement	MP:0001389;MP:0006209;MP:0004844;MP:0002697;MP:0003686	1	1	0	0
HP:0000570	Abnormal saccadic eye movements	MP:0001389	abnormal eye movement	diffused	MP:0001389	abnormal eye movement	MP:0001389;MP:0004844;MP:0003686;MP:0013929;MP:0006154	1	1	0	0
HP:0000570	Abnormal saccadic eye movements	MP:0001389	abnormal eye movement	plain	MP:0006154	eye abduction	MP:0006154;MP:0001389;MP:0006155;MP:0006224;MP:0004844	0	1	1	0
HP:0000571	Hypometric saccades	MP:0001389	abnormal eye movement	best	MP:0001389	abnormal eye movement	MP:0001389;MP:0004844;MP:0011040;MP:0004845;MP:0011042	1	1	0	0
HP:0000571	Hypometric saccades	MP:0001389	abnormal eye movement	diffused	MP:0004844	abnormal vestibuloocular reflex	MP:0004844;MP:0001389;MP:0004845;MP:0011042;MP:0011041	0	1	4	0
HP:0000571	Hypometric saccades	MP:0001389	abnormal eye movement	plain	MP:0006154	eye abduction	MP:0006154;MP:0001389;MP:0006155;MP:0004844;MP:0009619	0	1	1	0
HP:0000572	Visual loss	MP:0002001	blindness	best	MP:0006149	decreased visual acuity	MP:0006149;MP:0011832;MP:0006152;MP:0002001;MP:0002090	0	1	3	0
HP:0000572	Visual loss	MP:0002001	blindness	diffused	MP:0006149	decreased visual acuity	MP:0006149;MP:0011832;MP:0006152;MP:0002001;MP:0002090	0	1	3	0
HP:0000572	Visual loss	MP:0002001	blindness	plain	MP:0006149	decreased visual acuity	MP:0006149;MP:0011832;MP:0006152;MP:0002001;MP:0002090	0	1	3	0
HP:0000573	Retinal hemorrhage	MP:0006185	retinal hemorrhage	best	MP:0006185	retinal hemorrhage	MP:0006185;MP:0006203;MP:0001634;MP:0009698;MP:0004245	1	1	0	0
HP:0000573	Retinal hemorrhage	MP:0006185	retinal hemorrhage	diffused	MP:0006185	retinal hemorrhage	MP:0006185;MP:0006203;MP:0009698;MP:0001325;MP:0011514	1	1	0	0
HP:0000573	Retinal hemorrhage	MP:0006185	retinal hemorrhage	plain	MP:0006185	retinal hemorrhage	MP:0006185;MP:0006203;MP:0009698;MP:0011514;MP:0010097	1	1	0	0
HP:0000574	Thick eyebrow	MP:0013895	abnormal eyelid cilium morphology	best	MP:0013895	abnormal eyelid cilium morphology	MP:0013895;MP:0013896;MP:0006162;MP:0013897;MP:0000412	1	1	0	0
HP:0000574	Thick eyebrow	MP:0013895	abnormal eyelid cilium morphology	diffused	MP:0001200	thick skin	MP:0001200;MP:0000588;MP:0008163;MP:0008162;MP:0010281	0	0	7	5
HP:0000574	Thick eyebrow	MP:0013895	abnormal eyelid cilium morphology	plain	MP:0001200	thick skin	MP:0001200;MP:0008163;MP:0008162;MP:0008161;MP:0008158	0	0	7	7
HP:0000575	Scotoma	MP:0006152	tunnel vision	best	MP:0002090	abnormal vision	MP:0002090;MP:0002001;MP:0006152;MP:0011831;MP:0001286	0	1	1	0
HP:0000575	Scotoma	MP:0006152	tunnel vision	diffused	MP:0002090	abnormal vision	MP:0002090;MP:0006152;MP:0011831;MP:0002001;MP:0011832	0	1	1	0
HP:0000575	Scotoma	MP:0006152	tunnel vision	plain	MP:0002090	abnormal vision	MP:0002090;MP:0006152;MP:0011831;MP:0002001;MP:0011832	0	1	1	0
HP:0000576	Centrocecal scotoma	MP:0006152	tunnel vision	best	MP:0002090	abnormal vision	MP:0002090;MP:0002092;MP:0001286;MP:0002697;MP:0005193	0	0	1	1
HP:0000576	Centrocecal scotoma	MP:0006152	tunnel vision	diffused	MP:0002090	abnormal vision	MP:0002090;MP:0002092;MP:0001286;MP:0011831;MP:0002697	0	0	1	1
HP:0000576	Centrocecal scotoma	MP:0006152	tunnel vision	plain	MP:0002090	abnormal vision	MP:0002090;MP:0011831;MP:0006152;MP:0011832;MP:0006150	0	1	1	0
HP:0000577	Exotropia	MP:0005255	exotropia	best	MP:0005255	exotropia	MP:0005255;MP:0005254;MP:0005256;MP:0006199;MP:0001299	1	1	0	0
HP:0000577	Exotropia	MP:0005255	exotropia	diffused	MP:0005255	exotropia	MP:0005255;MP:0005254;MP:0005256;MP:0006199;MP:0001299	1	1	0	0
HP:0000577	Exotropia	MP:0005255	exotropia	plain	MP:0005255	exotropia	MP:0005255;MP:0005254;MP:0005256;MP:0006199;MP:0002697	1	1	0	0
HP:0000579	Nasolacrimal duct obstruction	MP:0013451	nasolacrimal duct obstruction	best	MP:0008969	abnormal nasolacrimal duct morphology	MP:0008969;MP:0013451;MP:3000005;MP:0001346;MP:0013449	0	1	7	0
HP:0000579	Nasolacrimal duct obstruction	MP:0013451	nasolacrimal duct obstruction	diffused	MP:0008969	abnormal nasolacrimal duct morphology	MP:0008969;MP:0013451;MP:3000005;MP:0001346;MP:0010712	0	1	7	0
HP:0000579	Nasolacrimal duct obstruction	MP:0013451	nasolacrimal duct obstruction	plain	MP:0008969	abnormal nasolacrimal duct morphology	MP:0008969;MP:0013451;MP:3000005;MP:0010712;MP:0013449	0	1	7	0
HP:0000580	Pigmentary retinopathy	MP:0005103	abnormal retinal pigmentation	best	MP:0005103	abnormal retinal pigmentation	MP:0005103;MP:0005201;MP:0005548;MP:0005549;MP:0010192	1	1	0	0
HP:0000580	Pigmentary retinopathy	MP:0005103	abnormal retinal pigmentation	diffused	MP:0005103	abnormal retinal pigmentation	MP:0005103;MP:0005201;MP:0005549;MP:0005548;MP:0010192	1	1	0	0
HP:0000580	Pigmentary retinopathy	MP:0005103	abnormal retinal pigmentation	plain	MP:0005103	abnormal retinal pigmentation	MP:0005103;MP:0005549;MP:0005201;MP:0005548;MP:0010192	1	1	0	0
HP:0000581	Blepharophimosis	MP:0005287	narrow eye opening	best	MP:0005287	narrow eye opening	MP:0005287;MP:0030163;MP:0003671;MP:0006166;MP:0006162	1	1	0	0
HP:0000581	Blepharophimosis	MP:0005287	narrow eye opening	diffused	MP:0005287	narrow eye opening	MP:0005287;MP:0003671;MP:0030163;MP:0006166;MP:0030164	1	1	0	0
HP:0000581	Blepharophimosis	MP:0005287	narrow eye opening	plain	MP:0005287	narrow eye opening	MP:0005287;MP:0003671;MP:0006166;MP:0030163;MP:0030164	1	1	0	0
HP:0000582	Upslanted palpebral fissure	MP:0003671	abnormal eyelid aperture	best	MP:0030163	abnormal canthus morphology	MP:0030163;MP:0003671;MP:0030164;MP:0005287;MP:0030165	0	1	2	0
HP:0000582	Upslanted palpebral fissure	MP:0003671	abnormal eyelid aperture	diffused	MP:0030163	abnormal canthus morphology	MP:0030163;MP:0005287;MP:0003671;MP:0030164;MP:0030165	0	1	2	0
HP:0000582	Upslanted palpebral fissure	MP:0003671	abnormal eyelid aperture	plain	MP:0005287	narrow eye opening	MP:0005287;MP:0030163;MP:0030164;MP:0003671;MP:0030165	0	1	1	0
HP:0000584	Punctate corneal epithelial erosions	MP:0009825	cornea ulcer	best	MP:0006000	abnormal corneal epithelium morphology	MP:0006000;MP:0020858;MP:0020857;MP:0020856;MP:0020853	0	0	2	2
HP:0000584	Punctate corneal epithelial erosions	MP:0009825	cornea ulcer	diffused	MP:0020857	corneal epithelium hyperplasia	MP:0020857;MP:0020858;MP:0005301;MP:0020856;MP:0020853	0	0	3	2
HP:0000584	Punctate corneal epithelial erosions	MP:0009825	cornea ulcer	plain	MP:0020858	corneal epithelium hypoplasia	MP:0020858;MP:0020857;MP:0020856;MP:0020859;MP:0020853	0	0	3	3
HP:0000585	Band keratopathy	MP:0005544	corneal deposits	best	MP:0005300	abnormal corneal stroma morphology	MP:0005300;MP:0005544;MP:0005301;MP:0003092;MP:0006000	0	1	2	0
HP:0000585	Band keratopathy	MP:0005544	corneal deposits	diffused	MP:0005300	abnormal corneal stroma morphology	MP:0005300;MP:0005301;MP:0005544;MP:0011961;MP:0003092	0	1	2	0
HP:0000585	Band keratopathy	MP:0005544	corneal deposits	plain	MP:0005300	abnormal corneal stroma morphology	MP:0005300;MP:0003092;MP:0005544;MP:0005543;MP:0003093	0	1	2	0
HP:0000586	Shallow orbits	MP:0006213	shallow orbits	best	MP:0002750	exophthalmos	MP:0002750;MP:0006213;MP:0010030;MP:0001293;MP:0030104	0	1	5	0
HP:0000586	Shallow orbits	MP:0006213	shallow orbits	diffused	MP:0002750	exophthalmos	MP:0002750;MP:0006213;MP:0010030;MP:0030104;MP:0030253	0	1	5	0
HP:0000586	Shallow orbits	MP:0006213	shallow orbits	plain	MP:0002750	exophthalmos	MP:0002750;MP:0006213;MP:0030104;MP:0006211;MP:0006212	0	1	5	0
HP:0000587	Abnormality of the optic nerve	MP:0002864	abnormal ocular fundus morphology	best	MP:0008259	abnormal optic disk morphology	MP:0008259;MP:0006220;MP:0001330;MP:0001333;MP:0006219	0	0	1	1
HP:0000587	Abnormality of the optic nerve	MP:0002864	abnormal ocular fundus morphology	diffused	MP:0008259	abnormal optic disk morphology	MP:0008259;MP:0006220;MP:0006219;MP:0001330;MP:0001333	0	0	1	1
HP:0000587	Abnormality of the optic nerve	MP:0002864	abnormal ocular fundus morphology	plain	MP:0008259	abnormal optic disk morphology	MP:0008259;MP:0006220;MP:0001333;MP:0006219;MP:0006222	0	0	1	1
HP:0000588	Optic nerve coloboma	MP:0010717	optic nerve coloboma	best	MP:0010717	optic nerve coloboma	MP:0010717;MP:0010716;MP:0010715;MP:0008259;MP:0005262	1	1	0	0
HP:0000588	Optic nerve coloboma	MP:0010717	optic nerve coloboma	diffused	MP:0010717	optic nerve coloboma	MP:0010717;MP:0010716;MP:0008259;MP:0006220;MP:0010715	1	1	0	0
HP:0000588	Optic nerve coloboma	MP:0010717	optic nerve coloboma	plain	MP:0010717	optic nerve coloboma	MP:0010717;MP:0010716;MP:0006220;MP:0008259;MP:0010715	1	1	0	0
HP:0000589	Coloboma	MP:0005262	coloboma	best	MP:0005262	coloboma	MP:0005262;MP:0010715;MP:0001293;MP:0012533;MP:0006209	1	1	0	0
HP:0000589	Coloboma	MP:0005262	coloboma	diffused	MP:0005262	coloboma	MP:0005262;MP:0010715;MP:0012533;MP:0010714;MP:0010719	1	1	0	0
HP:0000589	Coloboma	MP:0005262	coloboma	plain	MP:0005262	coloboma	MP:0005262;MP:0010715;MP:0010714;MP:0012533;MP:0010719	1	1	0	0
HP:0000590	Progressive external ophthalmoplegia	MP:0003689	ophthalmoplegia	best	MP:0003689	ophthalmoplegia	MP:0003689;MP:0003688;MP:0013147;MP:0009434;MP:0000748	1	1	0	0
HP:0000590	Progressive external ophthalmoplegia	MP:0003689	ophthalmoplegia	diffused	MP:0003689	ophthalmoplegia	MP:0003689;MP:0003688;MP:0000748;MP:0013929;MP:0003686	1	1	0	0
HP:0000590	Progressive external ophthalmoplegia	MP:0003689	ophthalmoplegia	plain	MP:0003689	ophthalmoplegia	MP:0003689;MP:0003688;MP:0000748;MP:0013845;MP:0030141	1	1	0	0
HP:0000591	Abnormal sclera morphology	MP:0002698	abnormal sclera morphology	best	MP:0002698	abnormal sclera morphology	MP:0002698;MP:0002092;MP:0003102;MP:0002697;MP:0005197	1	1	0	0
HP:0000591	Abnormal sclera morphology	MP:0002698	abnormal sclera morphology	diffused	MP:0002698	abnormal sclera morphology	MP:0002698;MP:0003102;MP:0010710;MP:0005100;MP:0005205	1	1	0	0
HP:0000591	Abnormal sclera morphology	MP:0002698	abnormal sclera morphology	plain	MP:0002698	abnormal sclera morphology	MP:0002698;MP:0003102;MP:0010710;MP:0005100;MP:0005205	1	1	0	0
HP:0000592	Blue sclerae	MP:0003102	sclera thinning	best	MP:0003102	sclera thinning	MP:0003102;MP:0002698;MP:0010710;MP:0005197;MP:0005204	1	1	0	0
HP:0000592	Blue sclerae	MP:0003102	sclera thinning	diffused	MP:0003102	sclera thinning	MP:0003102;MP:0002698;MP:0010710;MP:0005100;MP:0005098	1	1	0	0
HP:0000592	Blue sclerae	MP:0003102	sclera thinning	plain	MP:0003102	sclera thinning	MP:0003102;MP:0010710;MP:0002698;MP:0005100;MP:0005204	1	1	0	0
HP:0000593	Abnormal anterior chamber morphology	MP:0005205	abnormal eye anterior chamber morphology	best	MP:0005205	abnormal eye anterior chamber morphology	MP:0005205;MP:0001312;MP:0011960;MP:0001307;MP:0005299	1	1	0	0
HP:0000593	Abnormal anterior chamber morphology	MP:0005205	abnormal eye anterior chamber morphology	diffused	MP:0005205	abnormal eye anterior chamber morphology	MP:0005205;MP:0001312;MP:0005299;MP:0011960;MP:0009829	1	1	0	0
HP:0000593	Abnormal anterior chamber morphology	MP:0005205	abnormal eye anterior chamber morphology	plain	MP:0005205	abnormal eye anterior chamber morphology	MP:0005205;MP:0005299;MP:0001312;MP:0011960;MP:0009829	1	1	0	0
HP:0000594	Shallow anterior chamber	MP:0005205	abnormal eye anterior chamber morphology	best	MP:0011960	abnormal eye anterior chamber depth	MP:0011960;MP:0005205;MP:0001312;MP:0005301;MP:0009829	0	1	1	0
HP:0000594	Shallow anterior chamber	MP:0005205	abnormal eye anterior chamber morphology	diffused	MP:0011960	abnormal eye anterior chamber depth	MP:0011960;MP:0005205;MP:0001312;MP:0009829;MP:0011959	0	1	1	0
HP:0000594	Shallow anterior chamber	MP:0005205	abnormal eye anterior chamber morphology	plain	MP:0011960	abnormal eye anterior chamber depth	MP:0011960;MP:0005205;MP:0011959;MP:0009829;MP:0005299	0	1	1	0
HP:0000597	Ophthalmoparesis	MP:0003688	ophthalmoparesis	best	MP:0003688	ophthalmoparesis	MP:0003688;MP:0003689;MP:0001389;MP:0006209;MP:0013929	1	1	0	0
HP:0000597	Ophthalmoparesis	MP:0003688	ophthalmoparesis	diffused	MP:0003688	ophthalmoparesis	MP:0003688;MP:0003689;MP:0013929;MP:0003686;MP:0003687	1	1	0	0
HP:0000597	Ophthalmoparesis	MP:0003688	ophthalmoparesis	plain	MP:0003688	ophthalmoparesis	MP:0003688;MP:0003689;MP:0003687;MP:0013929;MP:0030239	1	1	0	0
HP:0000598	Abnormality of the ear	MP:0002102	abnormal ear morphology	best	MP:0002102	abnormal ear morphology	MP:0002102;MP:0000026;MP:0003938;MP:0002177;MP:0000049	1	1	0	0
HP:0000598	Abnormality of the ear	MP:0002102	abnormal ear morphology	diffused	MP:0002102	abnormal ear morphology	MP:0002102;MP:0000026;MP:0003938;MP:0000049;MP:0002177	1	1	0	0
HP:0000598	Abnormality of the ear	MP:0002102	abnormal ear morphology	plain	MP:0003938	abnormal ear development	MP:0003938;MP:0003878;MP:0000049;MP:0002102;MP:0000026	0	1	1	0
HP:0000599	Abnormality of the frontal hairline	MP:0009457	whorled hair	best	MP:0030045	abnormal forehead shape	MP:0030045;MP:0030041;MP:0030534;MP:0030031;MP:0030049	0	0	8	6
HP:0000599	Abnormality of the frontal hairline	MP:0009457	whorled hair	diffused	MP:0030045	abnormal forehead shape	MP:0030045;MP:0030041;MP:0030534;MP:0030031;MP:0030049	0	0	8	6
HP:0000599	Abnormality of the frontal hairline	MP:0009457	whorled hair	plain	MP:0030045	abnormal forehead shape	MP:0030045;MP:0030041;MP:0030534;MP:0030031;MP:0030049	0	0	8	6
HP:0000600	Abnormality of the pharynx	MP:0002234	abnormal pharynx morphology	best	MP:0002253	abnormal pharyngeal muscle morphology	MP:0002253;MP:0002251;MP:0002252;MP:0002250;MP:0003160	0	0	1	1
HP:0000600	Abnormality of the pharynx	MP:0002234	abnormal pharynx morphology	diffused	MP:0002253	abnormal pharyngeal muscle morphology	MP:0002253;MP:0002251;MP:0002252;MP:0002250;MP:0002234	0	1	1	0
HP:0000600	Abnormality of the pharynx	MP:0002234	abnormal pharynx morphology	plain	MP:0002253	abnormal pharyngeal muscle morphology	MP:0002253;MP:0002251;MP:0002252;MP:0002250;MP:0002234	0	1	1	0
HP:0000601	Hypotelorism	MP:0006197	ocular hypotelorism	best	MP:0006197	ocular hypotelorism	MP:0006197;MP:0001300;MP:0001299;MP:0001293;MP:0005197	1	1	0	0
HP:0000601	Hypotelorism	MP:0006197	ocular hypotelorism	diffused	MP:0006197	ocular hypotelorism	MP:0006197;MP:0001300;MP:0001299;MP:0001293;MP:0006198	1	1	0	0
HP:0000601	Hypotelorism	MP:0006197	ocular hypotelorism	plain	MP:0006197	ocular hypotelorism	MP:0006197;MP:0001300;MP:0001299;MP:0006198;MP:0001293	1	1	0	0
HP:0000602	Ophthalmoplegia	MP:0003689	ophthalmoplegia	best	MP:0003689	ophthalmoplegia	MP:0003689;MP:0003688;MP:0003687;MP:0030239;MP:0013147	1	1	0	0
HP:0000602	Ophthalmoplegia	MP:0003689	ophthalmoplegia	diffused	MP:0003689	ophthalmoplegia	MP:0003689;MP:0003688;MP:0005247;MP:0003687;MP:0030239	1	1	0	0
HP:0000602	Ophthalmoplegia	MP:0003689	ophthalmoplegia	plain	MP:0003689	ophthalmoplegia	MP:0003689;MP:0003688;MP:0030239;MP:0003687;MP:0005247	1	1	0	0
HP:0000603	Central scotoma	MP:0006152	tunnel vision	best	MP:0002090	abnormal vision	MP:0002090;MP:0002092;MP:0005193;MP:0002697;MP:0010281	0	0	1	1
HP:0000603	Central scotoma	MP:0006152	tunnel vision	diffused	MP:0002090	abnormal vision	MP:0002090;MP:0002092;MP:0005193;MP:0003534;MP:0010281	0	0	1	1
HP:0000603	Central scotoma	MP:0006152	tunnel vision	plain	MP:0002090	abnormal vision	MP:0002090;MP:0006152;MP:0009086;MP:0002939;MP:0003534	0	1	1	0
HP:0000605	Supranuclear gaze palsy	MP:0005254	strabismus	best	MP:0006158	vertical supranuclear palsy	MP:0006158;MP:0006157;MP:0006252;MP:0001389;MP:0003686	0	0	6	2
HP:0000605	Supranuclear gaze palsy	MP:0005254	strabismus	diffused	MP:0006158	vertical supranuclear palsy	MP:0006158;MP:0006157;MP:0006252;MP:0001389;MP:0006154	0	0	6	4
HP:0000605	Supranuclear gaze palsy	MP:0005254	strabismus	plain	MP:0006158	vertical supranuclear palsy	MP:0006158;MP:0006157;MP:0006252;MP:0006154;MP:0001389	0	0	6	4
HP:0000606	Abnormality of the periorbital region	MP:0030038	abnormal periorbital region morphology	best	MP:0030038	abnormal periorbital region morphology	MP:0030038;MP:0030532;MP:0030098;MP:0001788;MP:0030063	1	1	0	0
HP:0000606	Abnormality of the periorbital region	MP:0030038	abnormal periorbital region morphology	diffused	MP:0030038	abnormal periorbital region morphology	MP:0030038;MP:0030532;MP:0030098;MP:0001788;MP:0030063	1	1	0	0
HP:0000606	Abnormality of the periorbital region	MP:0030038	abnormal periorbital region morphology	plain	MP:0030038	abnormal periorbital region morphology	MP:0030038;MP:0030532;MP:0030098;MP:0001788;MP:0030063	1	1	0	0
HP:0000607	Periorbital wrinkles	MP:0030532	abnormal periorbital skin morphology	best	MP:0030532	abnormal periorbital skin morphology	MP:0030532;MP:0030038;MP:0030098;MP:0001788;MP:0001211	1	1	0	0
HP:0000607	Periorbital wrinkles	MP:0030532	abnormal periorbital skin morphology	diffused	MP:0030532	abnormal periorbital skin morphology	MP:0030532;MP:0030038;MP:0030098;MP:0001788;MP:0001211	1	1	0	0
HP:0000607	Periorbital wrinkles	MP:0030532	abnormal periorbital skin morphology	plain	MP:0030532	abnormal periorbital skin morphology	MP:0030532;MP:0030038;MP:0030098;MP:0001788;MP:0001211	1	1	0	0
HP:0000608	Macular degeneration	MP:0020038	retinal macular degeneration	best	MP:0020038	retinal macular degeneration	MP:0020038;MP:0005201;MP:0008444;MP:0008450;MP:0004334	1	1	0	0
HP:0000608	Macular degeneration	MP:0020038	retinal macular degeneration	diffused	MP:0020038	retinal macular degeneration	MP:0020038;MP:0005103;MP:0005201;MP:0005549;MP:0004334	1	1	0	0
HP:0000608	Macular degeneration	MP:0020038	retinal macular degeneration	plain	MP:0020038	retinal macular degeneration	MP:0020038;MP:0005549;MP:0005201;MP:0005103;MP:0004334	1	1	0	0
HP:0000609	Optic nerve hypoplasia	MP:0006221	optic nerve hypoplasia	best	MP:0006221	optic nerve hypoplasia	MP:0006221;MP:0001330;MP:0006220;MP:0001333;MP:0009770	1	1	0	0
HP:0000609	Optic nerve hypoplasia	MP:0006221	optic nerve hypoplasia	diffused	MP:0006221	optic nerve hypoplasia	MP:0006221;MP:0001330;MP:0006220;MP:0001333;MP:0006219	1	1	0	0
HP:0000609	Optic nerve hypoplasia	MP:0006221	optic nerve hypoplasia	plain	MP:0006221	optic nerve hypoplasia	MP:0006221;MP:0006220;MP:0001333;MP:0001330;MP:0009770	1	1	0	0
HP:0000610	Abnormal choroid morphology	MP:0005098	abnormal optic choroid morphology	best	MP:0005098	abnormal optic choroid morphology	MP:0005098;MP:0005197;MP:0006237;MP:0006176;MP:0006177	1	1	0	0
HP:0000610	Abnormal choroid morphology	MP:0005098	abnormal optic choroid morphology	diffused	MP:0005098	abnormal optic choroid morphology	MP:0005098;MP:0006237;MP:0005197;MP:0006176;MP:0006177	1	1	0	0
HP:0000610	Abnormal choroid morphology	MP:0005098	abnormal optic choroid morphology	plain	MP:0005098	abnormal optic choroid morphology	MP:0005098;MP:0006176;MP:0005197;MP:0006177;MP:0006237	1	1	0	0
HP:0000612	Iris coloboma	MP:0010714	iris coloboma	best	MP:0010714	iris coloboma	MP:0010714;MP:0005262;MP:0001317;MP:0012533;MP:0010715	1	1	0	0
HP:0000612	Iris coloboma	MP:0010714	iris coloboma	diffused	MP:0010714	iris coloboma	MP:0010714;MP:0001317;MP:0012533;MP:0005262;MP:0010719	1	1	0	0
HP:0000612	Iris coloboma	MP:0010714	iris coloboma	plain	MP:0010714	iris coloboma	MP:0010714;MP:0005262;MP:0012533;MP:0001317;MP:0010719	1	1	0	0
HP:0000613	Photophobia	MP:0013787	photophobia	best	MP:0013787	photophobia	MP:0013787;MP:0011275;MP:0009745;MP:0009755;MP:0002572	1	1	0	0
HP:0000613	Photophobia	MP:0013787	photophobia	diffused	MP:0013787	photophobia	MP:0013787;MP:0011275;MP:0009745;MP:0009755;MP:0009778	1	1	0	0
HP:0000613	Photophobia	MP:0013787	photophobia	plain	MP:0013787	photophobia	MP:0013787;MP:0011275;MP:0011831;MP:0009777;MP:0009778	1	1	0	0
HP:0000614	Abnormal nasolacrimal system morphology	MP:0008969	abnormal nasolacrimal duct morphology	best	MP:0008968	abnormal lacrimal apparatus morphology	MP:0008968;MP:0008969;MP:0013449;MP:0001346;MP:3000005	0	1	1	0
HP:0000614	Abnormal nasolacrimal system morphology	MP:0008969	abnormal nasolacrimal duct morphology	diffused	MP:0008968	abnormal lacrimal apparatus morphology	MP:0008968;MP:0008969;MP:3000005;MP:0013451;MP:0013450	0	1	1	0
HP:0000614	Abnormal nasolacrimal system morphology	MP:0008969	abnormal nasolacrimal duct morphology	plain	MP:0008969	abnormal nasolacrimal duct morphology	MP:0008969;MP:0008968;MP:3000005;MP:0013451;MP:0013450	1	1	0	0
HP:0000615	Abnormal pupil morphology	MP:0001317	abnormal pupil morphology	best	MP:0001317	abnormal pupil morphology	MP:0001317;MP:0006241;MP:0012101;MP:0001319;MP:0001320	1	1	0	0
HP:0000615	Abnormal pupil morphology	MP:0001317	abnormal pupil morphology	diffused	MP:0001317	abnormal pupil morphology	MP:0001317;MP:0006241;MP:0012101;MP:0001319;MP:0001320	1	1	0	0
HP:0000615	Abnormal pupil morphology	MP:0001317	abnormal pupil morphology	plain	MP:0001317	abnormal pupil morphology	MP:0001317;MP:0006241;MP:0012101;MP:0001319;MP:0006242	1	1	0	0
HP:0000616	Miosis	MP:0002546	mydriasis	best	MP:0006243	impaired pupillary reflex	MP:0006243;MP:0002638;MP:0002003;MP:0006241;MP:0002546	0	1	9	0
HP:0000616	Miosis	MP:0002546	mydriasis	diffused	MP:0006243	impaired pupillary reflex	MP:0006243;MP:0002003;MP:0006241;MP:0001320;MP:0002638	0	0	9	2
HP:0000616	Miosis	MP:0002546	mydriasis	plain	MP:0006243	impaired pupillary reflex	MP:0006243;MP:0002003;MP:0006241;MP:0001320;MP:0002638	0	0	9	2
HP:0000617	Abnormality of ocular smooth pursuit	MP:0006156	abnormal visual pursuit	best	MP:0001389	abnormal eye movement	MP:0001389;MP:0006156;MP:0006209;MP:0003687;MP:0003686	0	1	1	0
HP:0000617	Abnormality of ocular smooth pursuit	MP:0006156	abnormal visual pursuit	diffused	MP:0006156	abnormal visual pursuit	MP:0006156;MP:0001389;MP:0003687;MP:0003686;MP:0013929	1	1	0	0
HP:0000617	Abnormality of ocular smooth pursuit	MP:0006156	abnormal visual pursuit	plain	MP:0006156	abnormal visual pursuit	MP:0006156;MP:0003687;MP:0006154;MP:0001389;MP:0006225	1	1	0	0
HP:0000618	Blindness	MP:0002001	blindness	best	MP:0002001	blindness	MP:0002001;MP:0006145;MP:0006149;MP:0011832;MP:0006148	1	1	0	0
HP:0000618	Blindness	MP:0002001	blindness	diffused	MP:0002001	blindness	MP:0002001;MP:0006145;MP:0006149;MP:0011832;MP:0006147	1	1	0	0
HP:0000618	Blindness	MP:0002001	blindness	plain	MP:0002001	blindness	MP:0002001;MP:0006145;MP:0006149;MP:0011832;MP:0006147	1	1	0	0
HP:0000619	Impaired convergence	MP:0005254	strabismus	best	MP:0001299	abnormal eye distance/ position	MP:0001299;MP:0001389;MP:0002697;MP:0001286;MP:0013146	0	0	2	2
HP:0000619	Impaired convergence	MP:0005254	strabismus	diffused	MP:0001299	abnormal eye distance/ position	MP:0001299;MP:0002697;MP:0001389;MP:0013146;MP:0001286	0	0	2	2
HP:0000619	Impaired convergence	MP:0005254	strabismus	plain	MP:0001299	abnormal eye distance/ position	MP:0001299;MP:0006199;MP:0001296;MP:0006154;MP:0001389	0	0	2	2
HP:0000620	Dacryocystitis	MP:0008969	abnormal nasolacrimal duct morphology	best	MP:0008969	abnormal nasolacrimal duct morphology	MP:0008969;MP:3000005;MP:0013451;MP:0013450;MP:0001348	1	1	0	0
HP:0000620	Dacryocystitis	MP:0008969	abnormal nasolacrimal duct morphology	diffused	MP:3000005	abnormal lacrimal sac morphology	MP:3000005;MP:0008969;MP:0013451;MP:0013450;MP:0010712	0	1	3	0
HP:0000620	Dacryocystitis	MP:0008969	abnormal nasolacrimal duct morphology	plain	MP:3000005	abnormal lacrimal sac morphology	MP:3000005;MP:0008969;MP:0013451;MP:0010712;MP:0013450	0	1	3	0
HP:0000621	Entropion	MP:0006165	entropion	best	MP:0006165	entropion	MP:0006165;MP:0006164;MP:0006162;MP:0001343;MP:0013396	1	1	0	0
HP:0000621	Entropion	MP:0006165	entropion	diffused	MP:0006165	entropion	MP:0006165;MP:0006164;MP:0006162;MP:0013895;MP:0013395	1	1	0	0
HP:0000621	Entropion	MP:0006165	entropion	plain	MP:0006165	entropion	MP:0006165;MP:0006164;MP:0006162;MP:0013895;MP:0001343	1	1	0	0
HP:0000622	Blurred vision	MP:0002090	abnormal vision	best	MP:0002090	abnormal vision	MP:0002090;MP:0006149;MP:0006152;MP:0002001;MP:0011831	1	1	0	0
HP:0000622	Blurred vision	MP:0002090	abnormal vision	diffused	MP:0002090	abnormal vision	MP:0002090;MP:0006149;MP:0006152;MP:0002001;MP:0006150	1	1	0	0
HP:0000622	Blurred vision	MP:0002090	abnormal vision	plain	MP:0006149	decreased visual acuity	MP:0006149;MP:0006152;MP:0002090;MP:0002001;MP:0006150	0	1	2	0
HP:0000623	Supranuclear ophthalmoplegia	MP:0003689	ophthalmoplegia	best	MP:0003689	ophthalmoplegia	MP:0003689;MP:0006158;MP:0006209;MP:0013929;MP:0003688	1	1	0	0
HP:0000623	Supranuclear ophthalmoplegia	MP:0003689	ophthalmoplegia	diffused	MP:0003689	ophthalmoplegia	MP:0003689;MP:0006158;MP:0006157;MP:0006252;MP:0013929	1	1	0	0
HP:0000623	Supranuclear ophthalmoplegia	MP:0003689	ophthalmoplegia	plain	MP:0003689	ophthalmoplegia	MP:0003689;MP:0006158;MP:0006157;MP:0006252;MP:0003688	1	1	0	0
HP:0000625	Eyelid coloboma	MP:0013395	eyelid hypoplasia	best	MP:0013395	eyelid hypoplasia	MP:0013395;MP:0006162;MP:0001343;MP:0013396;MP:0006164	1	1	0	0
HP:0000625	Eyelid coloboma	MP:0013395	eyelid hypoplasia	diffused	MP:0010715	retina coloboma	MP:0010715;MP:0005262;MP:0013395;MP:0013895;MP:0010714	0	1	5	0
HP:0000625	Eyelid coloboma	MP:0001341	absent eyelids	plain	MP:0010715	retina coloboma	MP:0010715;MP:0005262;MP:0010714;MP:0013897;MP:0013898	0	0	5	3
HP:0000627	Posterior embryotoxon	MP:0006250	abnormal line of Schwalbe morphology	best	MP:0006250	abnormal line of Schwalbe morphology	MP:0006250;MP:0003094;MP:0005301;MP:0020858;MP:0006000	1	1	0	0
HP:0000627	Posterior embryotoxon	MP:0006250	abnormal line of Schwalbe morphology	diffused	MP:0006250	abnormal line of Schwalbe morphology	MP:0006250;MP:0005301;MP:0004284;MP:0003094;MP:0004283	1	1	0	0
HP:0000627	Posterior embryotoxon	MP:0006250	abnormal line of Schwalbe morphology	plain	MP:0006250	abnormal line of Schwalbe morphology	MP:0006250;MP:0004283;MP:0003094;MP:0005301;MP:0004284	1	1	0	0
HP:0000629	Periorbital fullness	MP:0030038	abnormal periorbital region morphology	best	MP:0030098	periorbital fullness	MP:0030098;MP:0030038;MP:0001788;MP:0030532;MP:0002697	0	1	1	0
HP:0000629	Periorbital fullness	MP:0030038	abnormal periorbital region morphology	diffused	MP:0030098	periorbital fullness	MP:0030098;MP:0030038;MP:0030532;MP:0001788;MP:0006167	0	1	1	0
HP:0000629	Periorbital fullness	MP:0030038	abnormal periorbital region morphology	plain	MP:0030098	periorbital fullness	MP:0030098;MP:0030038;MP:0030532;MP:0001788;MP:0006167	0	1	1	0
HP:0000630	Abnormal retinal artery morphology	MP:0002792	abnormal retinal vasculature morphology	best	MP:0002792	abnormal retinal vasculature morphology	MP:0002792;MP:0010097;MP:0011309;MP:0002191;MP:0000272	1	1	0	0
HP:0000630	Abnormal retinal artery morphology	MP:0002792	abnormal retinal vasculature morphology	diffused	MP:0002792	abnormal retinal vasculature morphology	MP:0002792;MP:0010097;MP:0002191;MP:0011309;MP:0010098	1	1	0	0
HP:0000630	Abnormal retinal artery morphology	MP:0002792	abnormal retinal vasculature morphology	plain	MP:0010097	abnormal retinal blood vessel morphology	MP:0010097;MP:0002792;MP:0010098;MP:0002191;MP:0011309	0	1	1	0
HP:0000631	Retinal arterial tortuosity	MP:0002792	abnormal retinal vasculature morphology	best	MP:0002792	abnormal retinal vasculature morphology	MP:0002792;MP:0010097;MP:0002191;MP:0010098;MP:0006187	1	1	0	0
HP:0000631	Retinal arterial tortuosity	MP:0002792	abnormal retinal vasculature morphology	diffused	MP:0002792	abnormal retinal vasculature morphology	MP:0002792;MP:0010097;MP:0010098;MP:0002191;MP:0003727	1	1	0	0
HP:0000631	Retinal arterial tortuosity	MP:0002792	abnormal retinal vasculature morphology	plain	MP:0010097	abnormal retinal blood vessel morphology	MP:0010097;MP:0010098;MP:0002792;MP:0006187;MP:0009660	0	1	1	0
HP:0000632	Lacrimation abnormality	MP:0020218	abnormal tear production	best	MP:0020218	abnormal tear production	MP:0020218;MP:0020220;MP:0020219;MP:0001349;MP:0014157	1	1	0	0
HP:0000632	Lacrimation abnormality	MP:0020218	abnormal tear production	diffused	MP:0020218	abnormal tear production	MP:0020218;MP:0020219;MP:0020220;MP:0014157;MP:0001349	1	1	0	0
HP:0000632	Lacrimation abnormality	MP:0020218	abnormal tear production	plain	MP:0020218	abnormal tear production	MP:0020218;MP:0020219;MP:0020220;MP:0014157;MP:0001349	1	1	0	0
HP:0000633	Decreased lacrimation	MP:0020220	decreased tear production	best	MP:0020220	decreased tear production	MP:0020220;MP:0020219;MP:0020218;MP:0014157;MP:0001349	1	1	0	0
HP:0000633	Decreased lacrimation	MP:0020220	decreased tear production	diffused	MP:0020220	decreased tear production	MP:0020220;MP:0020219;MP:0020218;MP:0014157;MP:0001349	1	1	0	0
HP:0000633	Decreased lacrimation	MP:0020220	decreased tear production	plain	MP:0020220	decreased tear production	MP:0020220;MP:0020219;MP:0020218;MP:0014157;MP:0001349	1	1	0	0
HP:0000634	Impaired ocular abduction	MP:0001389	abnormal eye movement	best	MP:0006154	eye abduction	MP:0006154;MP:0002697;MP:0006225;MP:0003686;MP:0013929	0	0	1	1
HP:0000634	Impaired ocular abduction	MP:0001389	abnormal eye movement	diffused	MP:0006154	eye abduction	MP:0006154;MP:0006225;MP:0002697;MP:0003686;MP:0013929	0	0	1	1
HP:0000634	Impaired ocular abduction	MP:0001389	abnormal eye movement	plain	MP:0006154	eye abduction	MP:0006154;MP:0006225;MP:0002697;MP:0013754;MP:0001286	0	0	1	1
HP:0000635	Blue irides	MP:0005102	abnormal iris pigmentation	best	MP:0005199	abnormal iris pigment epithelium	MP:0005199;MP:0005102;MP:0005541;MP:0006226;MP:0013765	0	1	2	0
HP:0000635	Blue irides	MP:0005102	abnormal iris pigmentation	diffused	MP:0005199	abnormal iris pigment epithelium	MP:0005199;MP:0006226;MP:0013765;MP:0005541;MP:0005102	0	1	2	0
HP:0000635	Blue irides	MP:0005102	abnormal iris pigmentation	plain	MP:0005199	abnormal iris pigment epithelium	MP:0005199;MP:0006226;MP:0013765;MP:0005541;MP:0005102	0	1	2	0
HP:0000636	Upper eyelid coloboma	MP:0013395	eyelid hypoplasia	best	MP:0006162	thick eyelids	MP:0006162;MP:0006164;MP:0010715;MP:0001343;MP:0013395	0	1	2	0
HP:0000636	Upper eyelid coloboma	MP:0001341	absent eyelids	diffused	MP:0010715	retina coloboma	MP:0010715;MP:0010714;MP:0005262;MP:0012533;MP:0010719	0	0	5	4
HP:0000636	Upper eyelid coloboma	MP:0001341	absent eyelids	plain	MP:0010715	retina coloboma	MP:0010715;MP:0010714;MP:0013897;MP:0013898;MP:0010719	0	0	5	3
HP:0000637	Long palpebral fissure	MP:0006166	eyelid retraction	best	MP:0030163	abnormal canthus morphology	MP:0030163;MP:0003671;MP:0030164;MP:0030165;MP:0006166	0	1	3	0
HP:0000637	Long palpebral fissure	MP:0006166	eyelid retraction	diffused	MP:0030163	abnormal canthus morphology	MP:0030163;MP:0005287;MP:0003671;MP:0006166;MP:0030164	0	1	3	0
HP:0000637	Long palpebral fissure	MP:0006166	eyelid retraction	plain	MP:0005287	narrow eye opening	MP:0005287;MP:0030163;MP:0006166;MP:0003671;MP:0030164	0	1	2	0
HP:0000639	Nystagmus	MP:0004844	abnormal vestibuloocular reflex	best	MP:0004844	abnormal vestibuloocular reflex	MP:0004844;MP:0004845;MP:0011040;MP:0011039;MP:0011041	1	1	0	0
HP:0000639	Nystagmus	MP:0004844	abnormal vestibuloocular reflex	diffused	MP:0004844	abnormal vestibuloocular reflex	MP:0004844;MP:0004845;MP:0011039;MP:0011041;MP:0011042	1	1	0	0
HP:0000639	Nystagmus	MP:0004844	abnormal vestibuloocular reflex	plain	MP:0004845	absent vestibuloocular reflex	MP:0004845;MP:0011039;MP:0011041;MP:0011042;MP:0011040	0	0	1	1
HP:0000640	Gaze-evoked nystagmus	MP:0004844	abnormal vestibuloocular reflex	best	MP:0004845	absent vestibuloocular reflex	MP:0004845;MP:0011040;MP:0011041;MP:0011042;MP:0011039	0	0	1	1
HP:0000640	Gaze-evoked nystagmus	MP:0004844	abnormal vestibuloocular reflex	diffused	MP:0004845	absent vestibuloocular reflex	MP:0004845;MP:0011041;MP:0011042;MP:0011040;MP:0011039	0	0	1	1
HP:0000640	Gaze-evoked nystagmus	MP:0004844	abnormal vestibuloocular reflex	plain	MP:0004845	absent vestibuloocular reflex	MP:0004845;MP:0011041;MP:0011042;MP:0011040;MP:0011039	0	0	1	1
HP:0000641	Dysmetric saccades	MP:0001389	abnormal eye movement	best	MP:0003314	dysmetria	MP:0003314;MP:0001389;MP:0004844;MP:0011040;MP:0001388	0	1	5	0
HP:0000641	Dysmetric saccades	MP:0001389	abnormal eye movement	diffused	MP:0003314	dysmetria	MP:0003314;MP:0004844;MP:0001389;MP:0006154;MP:0004845	0	1	5	0
HP:0000641	Dysmetric saccades	MP:0001389	abnormal eye movement	plain	MP:0003314	dysmetria	MP:0003314;MP:0006154;MP:0001389;MP:0006155;MP:0003239	0	1	5	0
HP:0000642	Red-green dyschromatopsia	MP:0002090	abnormal vision	best	MP:0002001	blindness	MP:0002001;MP:0008145;MP:0006147;MP:0002090;MP:0006148	0	1	1	0
HP:0000642	Red-green dyschromatopsia	MP:0002090	abnormal vision	diffused	MP:0006147	monocular blindness	MP:0006147;MP:0002001;MP:0005201;MP:0006148;MP:0011551	0	0	2	1
HP:0000642	Red-green dyschromatopsia	MP:0002090	abnormal vision	plain	MP:0006147	monocular blindness	MP:0006147;MP:0006148;MP:0002001;MP:0005201;MP:0011551	0	0	2	1
HP:0000643	Blepharospasm	MP:0006244	eyelid muscle spasm	best	MP:0006244	eyelid muscle spasm	MP:0006244;MP:0005323;MP:0030172;MP:0030126;MP:0006162	1	1	0	0
HP:0000643	Blepharospasm	MP:0006244	eyelid muscle spasm	diffused	MP:0006244	eyelid muscle spasm	MP:0006244;MP:0030172;MP:0030126;MP:0005323;MP:0006162	1	1	0	0
HP:0000643	Blepharospasm	MP:0006244	eyelid muscle spasm	plain	MP:0006244	eyelid muscle spasm	MP:0006244;MP:0030126;MP:0030172;MP:0005323;MP:0030143	1	1	0	0
HP:0000646	Amblyopia	MP:0002001	blindness	best	MP:0011832	abnormal visual acuity	MP:0011832;MP:0006149;MP:0005254;MP:0006153;MP:0001286	0	0	2	2
HP:0000646	Amblyopia	MP:0002001	blindness	diffused	MP:0011832	abnormal visual acuity	MP:0011832;MP:0006149;MP:0006153;MP:0005254;MP:0002090	0	0	2	1
HP:0000646	Amblyopia	MP:0002001	blindness	plain	MP:0011832	abnormal visual acuity	MP:0011832;MP:0006149;MP:0006153;MP:0005254;MP:0002090	0	0	2	1
HP:0000647	Sclerocornea	MP:0012121	sclerocornea	best	MP:0012121	sclerocornea	MP:0012121;MP:0001314;MP:0001316;MP:0005301;MP:0005300	1	1	0	0
HP:0000647	Sclerocornea	MP:0012121	sclerocornea	diffused	MP:0012121	sclerocornea	MP:0012121;MP:0001314;MP:0001316;MP:0005301;MP:0005300	1	1	0	0
HP:0000647	Sclerocornea	MP:0012121	sclerocornea	plain	MP:0012121	sclerocornea	MP:0012121;MP:0001314;MP:0001316;MP:0005301;MP:0005300	1	1	0	0
HP:0000648	Optic atrophy	MP:0001059	optic nerve atrophy	best	MP:0001059	optic nerve atrophy	MP:0001059;MP:0008259;MP:0006216;MP:0011389;MP:0006222	1	1	0	0
HP:0000648	Optic atrophy	MP:0001059	optic nerve atrophy	diffused	MP:0001059	optic nerve atrophy	MP:0001059;MP:0008259;MP:0006216;MP:0011389;MP:0006219	1	1	0	0
HP:0000648	Optic atrophy	MP:0001059	optic nerve atrophy	plain	MP:0001059	optic nerve atrophy	MP:0001059;MP:0006216;MP:0011389;MP:0008259;MP:0006222	1	1	0	0
HP:0000649	Abnormality of visual evoked potentials	MP:0010748	abnormal visual evoked potential	best	MP:0010748	abnormal visual evoked potential	MP:0010748;MP:0010749;MP:0006332;MP:0004812;MP:0004814	1	1	0	0
HP:0000649	Abnormality of visual evoked potentials	MP:0010748	abnormal visual evoked potential	diffused	MP:0010748	abnormal visual evoked potential	MP:0010748;MP:0010749;MP:0006332;MP:0004814;MP:0004812	1	1	0	0
HP:0000649	Abnormality of visual evoked potentials	MP:0010748	abnormal visual evoked potential	plain	MP:0010748	abnormal visual evoked potential	MP:0010748;MP:0010749;MP:0006332;MP:0004814;MP:0004813	1	1	0	0
HP:0000650	Abnormal amplitude of pattern reversal visual evoked potentials	MP:0010748	abnormal visual evoked potential	best	MP:0010748	abnormal visual evoked potential	MP:0010748;MP:0010749;MP:0006332;MP:0004814;MP:0004813	1	1	0	0
HP:0000650	Abnormal amplitude of pattern reversal visual evoked potentials	MP:0010748	abnormal visual evoked potential	diffused	MP:0010748	abnormal visual evoked potential	MP:0010748;MP:0010749;MP:0006332;MP:0004814;MP:0004813	1	1	0	0
HP:0000650	Abnormal amplitude of pattern reversal visual evoked potentials	MP:0010748	abnormal visual evoked potential	plain	MP:0010748	abnormal visual evoked potential	MP:0010748;MP:0010749;MP:0006332;MP:0004814;MP:0004813	1	1	0	0
HP:0000651	Diplopia	MP:0006150	double vision	best	MP:0006150	double vision	MP:0006150;MP:0002697;MP:0001286;MP:0006148;MP:0002092	1	1	0	0
HP:0000651	Diplopia	MP:0006150	double vision	diffused	MP:0006150	double vision	MP:0006150;MP:0002697;MP:0006148;MP:0001286;MP:0001299	1	1	0	0
HP:0000651	Diplopia	MP:0006150	double vision	plain	MP:0006150	double vision	MP:0006150;MP:0006148;MP:0006152;MP:0002090;MP:0006225	1	1	0	0
HP:0000652	Lower eyelid coloboma	MP:0013395	eyelid hypoplasia	best	MP:0006162	thick eyelids	MP:0006162;MP:0013395;MP:0006165;MP:0013396;MP:0001343	0	1	2	0
HP:0000652	Lower eyelid coloboma	MP:0001341	absent eyelids	diffused	MP:0010715	retina coloboma	MP:0010715;MP:0010714;MP:0005262;MP:0012533;MP:0010719	0	0	5	4
HP:0000652	Lower eyelid coloboma	MP:0001341	absent eyelids	plain	MP:0010715	retina coloboma	MP:0010715;MP:0010714;MP:0010719;MP:0012533;MP:0005262	0	0	5	4
HP:0000653	Sparse eyelashes	MP:0000425	loss of eyelid cilia	best	MP:0000416	sparse hair	MP:0000416;MP:0000425;MP:0001283;MP:0004095;MP:0013896	0	1	2	0
HP:0000653	Sparse eyelashes	MP:0000425	loss of eyelid cilia	diffused	MP:0000416	sparse hair	MP:0000416;MP:0000425;MP:0001283;MP:0004095;MP:0013896	0	1	2	0
HP:0000653	Sparse eyelashes	MP:0000425	loss of eyelid cilia	plain	MP:0000416	sparse hair	MP:0000416;MP:0000425;MP:0001283;MP:0004095;MP:0000417	0	1	2	0
HP:0000654	Decreased light- and dark-adapted electroretinogram amplitude	MP:0010748	abnormal visual evoked potential	best	MP:0012143	decreased a wave amplitude	MP:0012143;MP:0012030;MP:0012145;MP:0012029;MP:0012144	0	0	6	3
HP:0000654	Decreased light- and dark-adapted electroretinogram amplitude	MP:0010748	abnormal visual evoked potential	diffused	MP:0012143	decreased a wave amplitude	MP:0012143;MP:0012030;MP:0012145;MP:0012144;MP:0012029	0	0	6	3
HP:0000654	Decreased light- and dark-adapted electroretinogram amplitude	MP:0010748	abnormal visual evoked potential	plain	MP:0012143	decreased a wave amplitude	MP:0012143;MP:0012145;MP:0012030;MP:0012144;MP:0012146	0	0	6	5
HP:0000656	Ectropion	MP:0006164	ectropion	best	MP:0006164	ectropion	MP:0006164;MP:0006165;MP:0006162;MP:0013394;MP:0001343	1	1	0	0
HP:0000656	Ectropion	MP:0006164	ectropion	diffused	MP:0006164	ectropion	MP:0006164;MP:0006165;MP:0013745;MP:0013394;MP:0006162	1	1	0	0
HP:0000656	Ectropion	MP:0006164	ectropion	plain	MP:0006164	ectropion	MP:0006164;MP:0006165;MP:0013745;MP:0006162;MP:0013394	1	1	0	0
HP:0000657	Oculomotor apraxia	MP:0006224	oculomotor apraxia	best	MP:0006224	oculomotor apraxia	MP:0006224;MP:0001389;MP:0006251;MP:0013929;MP:0003686	1	1	0	0
HP:0000657	Oculomotor apraxia	MP:0006224	oculomotor apraxia	diffused	MP:0006224	oculomotor apraxia	MP:0006224;MP:0006251;MP:0001389;MP:0004844;MP:0013929	1	1	0	0
HP:0000657	Oculomotor apraxia	MP:0006224	oculomotor apraxia	plain	MP:0006224	oculomotor apraxia	MP:0006224;MP:0006251;MP:0006156;MP:0001389;MP:0006154	1	1	0	0
HP:0000658	Eyelid apraxia	MP:0006251	eyelid apraxia	best	MP:0006251	eyelid apraxia	MP:0006251;MP:0006224;MP:0006276;MP:0005645;MP:0005423	1	1	0	0
HP:0000658	Eyelid apraxia	MP:0006251	eyelid apraxia	diffused	MP:0006251	eyelid apraxia	MP:0006251;MP:0006224;MP:0001340;MP:0001310;MP:0030172	1	1	0	0
HP:0000658	Eyelid apraxia	MP:0006251	eyelid apraxia	plain	MP:0006251	eyelid apraxia	MP:0006251;MP:0006224;MP:0001340;MP:0006162;MP:0013895	1	1	0	0
HP:0000659	Peters anomaly	MP:0005205	abnormal eye anterior chamber morphology	best	MP:0001312	abnormal cornea morphology	MP:0001312;MP:0005205;MP:0004221;MP:0005203;MP:0006000	0	1	2	0
HP:0000659	Peters anomaly	MP:0005205	abnormal eye anterior chamber morphology	diffused	MP:0001312	abnormal cornea morphology	MP:0001312;MP:0005205;MP:0004221;MP:0005203;MP:0005299	0	1	2	0
HP:0000659	Peters anomaly	MP:0005205	abnormal eye anterior chamber morphology	plain	MP:0001312	abnormal cornea morphology	MP:0001312;MP:0005205;MP:0004221;MP:0005203;MP:0005299	0	1	2	0
HP:0000660	Lipemia retinalis	MP:0008852	retinal neovascularization	best	MP:0002792	abnormal retinal vasculature morphology	MP:0002792;MP:0010097;MP:0010098;MP:0008852;MP:0006185	0	1	1	0
HP:0000660	Lipemia retinalis	MP:0008852	retinal neovascularization	diffused	MP:0002792	abnormal retinal vasculature morphology	MP:0002792;MP:0010097;MP:0010098;MP:0008852;MP:0009660	0	1	1	0
HP:0000660	Lipemia retinalis	MP:0008852	retinal neovascularization	plain	MP:0010097	abnormal retinal blood vessel morphology	MP:0010097;MP:0010098;MP:0002792;MP:0008852;MP:0009660	0	1	2	0
HP:0000661	Palpebral fissure narrowing on adduction	MP:0005287	narrow eye opening	best	MP:0005287	narrow eye opening	MP:0005287;MP:0030163;MP:0003671;MP:0030164;MP:0030165	1	1	0	0
HP:0000661	Palpebral fissure narrowing on adduction	MP:0005287	narrow eye opening	diffused	MP:0005287	narrow eye opening	MP:0005287;MP:0030163;MP:0003671;MP:0006166;MP:0030164	1	1	0	0
HP:0000661	Palpebral fissure narrowing on adduction	MP:0005287	narrow eye opening	plain	MP:0005287	narrow eye opening	MP:0005287;MP:0003671;MP:0006166;MP:0030163;MP:0030164	1	1	0	0
HP:0000662	Nyctalopia	MP:0008144	nyctalopia	best	MP:0008144	nyctalopia	MP:0008144;MP:0002001;MP:0008145;MP:0006148;MP:0006147	1	1	0	0
HP:0000662	Nyctalopia	MP:0008144	nyctalopia	diffused	MP:0008144	nyctalopia	MP:0008144;MP:0002001;MP:0008145;MP:0002090;MP:0006147	1	1	0	0
HP:0000662	Nyctalopia	MP:0008144	nyctalopia	plain	MP:0008144	nyctalopia	MP:0008144;MP:0002001;MP:0008145;MP:0006147;MP:0006148	1	1	0	0
HP:0000664	Synophrys	MP:0004095	ocular distichiasis	best	MP:0030172	abnormal eyelid muscle morphology	MP:0030172;MP:0003743;MP:0000412;MP:0013895;MP:0011495	0	0	3	1
HP:0000664	Synophrys	MP:0004095	ocular distichiasis	diffused	MP:0000412	excessive hair	MP:0000412;MP:0003743;MP:0030531;MP:0011495;MP:0030075	0	0	4	4
HP:0000664	Synophrys	MP:0004095	ocular distichiasis	plain	MP:0000412	excessive hair	MP:0000412;MP:0000426;MP:0030531;MP:0030075;MP:0003743	0	0	4	4
HP:0000666	Horizontal nystagmus	MP:0004844	abnormal vestibuloocular reflex	best	MP:0011042	abnormal horizontal vestibuloocular reflex	MP:0011042;MP:0004845;MP:0011040;MP:0011041;MP:0011039	0	0	1	1
HP:0000666	Horizontal nystagmus	MP:0004844	abnormal vestibuloocular reflex	diffused	MP:0011042	abnormal horizontal vestibuloocular reflex	MP:0011042;MP:0004845;MP:0011041;MP:0011040;MP:0011039	0	0	1	1
HP:0000666	Horizontal nystagmus	MP:0004844	abnormal vestibuloocular reflex	plain	MP:0011042	abnormal horizontal vestibuloocular reflex	MP:0011042;MP:0004845;MP:0011041;MP:0011040;MP:0011039	0	0	1	1
HP:0000667	Phthisis bulbi	MP:0006249	phthisis bulbi	best	MP:0006249	phthisis bulbi	MP:0006249;MP:0005257;MP:0006209;MP:0006175;MP:0002092	1	1	0	0
HP:0000667	Phthisis bulbi	MP:0006249	phthisis bulbi	diffused	MP:0006249	phthisis bulbi	MP:0006249;MP:0006175;MP:0005257;MP:0006209;MP:0005258	1	1	0	0
HP:0000667	Phthisis bulbi	MP:0006249	phthisis bulbi	plain	MP:0006249	phthisis bulbi	MP:0006249;MP:0005257;MP:0005258;MP:0005260;MP:0006209	1	1	0	0
HP:0000668	Hypodontia	MP:0030608	decreased tooth number	best	MP:0030610	absent teeth	MP:0030610;MP:0030608;MP:0006400;MP:0030609;MP:0030088	0	1	1	0
HP:0000668	Hypodontia	MP:0030608	decreased tooth number	diffused	MP:0030608	decreased tooth number	MP:0030608;MP:0030610;MP:0006400;MP:0030609;MP:0030088	1	1	0	0
HP:0000668	Hypodontia	MP:0030608	decreased tooth number	plain	MP:0030608	decreased tooth number	MP:0030608;MP:0030610;MP:0006400;MP:0030609;MP:0004033	1	1	0	0
HP:0000670	Carious teeth	MP:0002100	abnormal tooth morphology	best	MP:0030101	carious teeth	MP:0030101;MP:0002819;MP:0030493;MP:0002100;MP:0030498	0	1	1	0
HP:0000670	Carious teeth	MP:0002100	abnormal tooth morphology	diffused	MP:0030101	carious teeth	MP:0030101;MP:0030493;MP:0002100;MP:0002819;MP:0030503	0	1	1	0
HP:0000670	Carious teeth	MP:0002100	abnormal tooth morphology	plain	MP:0030101	carious teeth	MP:0030101;MP:0030503;MP:0030493;MP:0002819;MP:0030498	0	0	1	1
HP:0000674	Anodontia	MP:0030610	absent teeth	best	MP:0030610	absent teeth	MP:0030610;MP:0030608;MP:0030609;MP:0006400;MP:0030088	1	1	0	0
HP:0000674	Anodontia	MP:0030610	absent teeth	diffused	MP:0030610	absent teeth	MP:0030610;MP:0030608;MP:0030609;MP:0006400;MP:0030088	1	1	0	0
HP:0000674	Anodontia	MP:0030610	absent teeth	plain	MP:0030610	absent teeth	MP:0030610;MP:0030608;MP:0030609;MP:0006400;MP:0030088	1	1	0	0
HP:0000675	Macrodontia of permanent maxillary central incisor	MP:0030083	long upper incisors	best	MP:0030081	small upper incisors	MP:0030081;MP:0004831;MP:0004790;MP:0030083;MP:0030137	0	1	2	0
HP:0000675	Macrodontia of permanent maxillary central incisor	MP:0030083	long upper incisors	diffused	MP:0030081	small upper incisors	MP:0030081;MP:0030090;MP:0004831;MP:0004790;MP:0030079	0	0	2	1
HP:0000675	Macrodontia of permanent maxillary central incisor	MP:0030083	long upper incisors	plain	MP:0030081	small upper incisors	MP:0030081;MP:0030090;MP:0004831;MP:0004790;MP:0030083	0	1	2	0
HP:0000676	Abnormality of the incisor	MP:0005358	abnormal incisor morphology	best	MP:0005358	abnormal incisor morphology	MP:0005358;MP:0002100;MP:0030079;MP:0006369;MP:0030136	1	1	0	0
HP:0000676	Abnormality of the incisor	MP:0005358	abnormal incisor morphology	diffused	MP:0005358	abnormal incisor morphology	MP:0005358;MP:0002100;MP:0006369;MP:0030474;MP:0030079	1	1	0	0
HP:0000676	Abnormality of the incisor	MP:0005358	abnormal incisor morphology	plain	MP:0005358	abnormal incisor morphology	MP:0005358;MP:0030474;MP:0006369;MP:0030079;MP:0010096	1	1	0	0
HP:0000677	Oligodontia	MP:0030608	decreased tooth number	best	MP:0030610	absent teeth	MP:0030610;MP:0030608;MP:0030609;MP:0006400;MP:0030088	0	1	1	0
HP:0000677	Oligodontia	MP:0030608	decreased tooth number	diffused	MP:0030610	absent teeth	MP:0030610;MP:0030608;MP:0030609;MP:0006400;MP:0030088	0	1	1	0
HP:0000677	Oligodontia	MP:0030608	decreased tooth number	plain	MP:0030610	absent teeth	MP:0030610;MP:0030608;MP:0030609;MP:0006400;MP:0030088	0	1	1	0
HP:0000678	Dental crowding	MP:0030540	misaligned teeth	best	MP:0030540	misaligned teeth	MP:0030540;MP:0000120;MP:0030541;MP:0002100;MP:0030472	1	1	0	0
HP:0000678	Dental crowding	MP:0030540	misaligned teeth	diffused	MP:0030540	misaligned teeth	MP:0030540;MP:0000120;MP:0030541;MP:0002100;MP:0030472	1	1	0	0
HP:0000678	Dental crowding	MP:0030540	misaligned teeth	plain	MP:0030540	misaligned teeth	MP:0030540;MP:0000120;MP:0030541;MP:0030472;MP:0002100	1	1	0	0
HP:0000679	Taurodontia	MP:0030496	taurodontia	best	MP:0030496	taurodontia	MP:0030496;MP:0002819;MP:0030562;MP:0013250;MP:0030561	1	1	0	0
HP:0000679	Taurodontia	MP:0030496	taurodontia	diffused	MP:0030496	taurodontia	MP:0030496;MP:0002819;MP:0030562;MP:0013250;MP:0030561	1	1	0	0
HP:0000679	Taurodontia	MP:0030496	taurodontia	plain	MP:0030496	taurodontia	MP:0030496;MP:0030562;MP:0030560;MP:0002819;MP:0030561	1	1	0	0
HP:0000680	Delayed eruption of primary teeth	MP:0003053	delayed tooth eruption	best	MP:0003053	delayed tooth eruption	MP:0003053;MP:0000121;MP:0000119;MP:0013129;MP:0030505	1	1	0	0
HP:0000680	Delayed eruption of primary teeth	MP:0003053	delayed tooth eruption	diffused	MP:0003053	delayed tooth eruption	MP:0003053;MP:0000121;MP:0000119;MP:0000122;MP:0030505	1	1	0	0
HP:0000680	Delayed eruption of primary teeth	MP:0003053	delayed tooth eruption	plain	MP:0003053	delayed tooth eruption	MP:0003053;MP:0000121;MP:0000122;MP:0030505;MP:0000119	1	1	0	0
HP:0000682	Abnormality of dental enamel	MP:0002576	abnormal enamel morphology	best	MP:0002576	abnormal enamel morphology	MP:0002576;MP:0002817;MP:0010747;MP:0003930;MP:0030518	1	1	0	0
HP:0000682	Abnormality of dental enamel	MP:0002576	abnormal enamel morphology	diffused	MP:0002576	abnormal enamel morphology	MP:0002576;MP:0002817;MP:0010747;MP:0003930;MP:0030518	1	1	0	0
HP:0000682	Abnormality of dental enamel	MP:0002576	abnormal enamel morphology	plain	MP:0002576	abnormal enamel morphology	MP:0002576;MP:0030460;MP:0002817;MP:0010747;MP:0003930	1	1	0	0
HP:0000683	Grayish enamel	MP:0013129	abnormal tooth color	best	MP:0030518	abnormal outer dental epithelium morphology	MP:0030518;MP:0030519;MP:0010747;MP:0030508;MP:0030450	0	0	5	3
HP:0000683	Grayish enamel	MP:0013129	abnormal tooth color	diffused	MP:0030518	abnormal outer dental epithelium morphology	MP:0030518;MP:0010747;MP:0030519;MP:0030450;MP:0030460	0	0	5	3
HP:0000683	Grayish enamel	MP:0013129	abnormal tooth color	plain	MP:0030460	enamel pits	MP:0030460;MP:0030518;MP:0010747;MP:0030450;MP:0030519	0	0	4	3
HP:0000684	Delayed eruption of teeth	MP:0003053	delayed tooth eruption	best	MP:0003053	delayed tooth eruption	MP:0003053;MP:0005358;MP:0000121;MP:0000119;MP:0010096	1	1	0	0
HP:0000684	Delayed eruption of teeth	MP:0003053	delayed tooth eruption	diffused	MP:0003053	delayed tooth eruption	MP:0003053;MP:0005358;MP:0000121;MP:0000119;MP:0000122	1	1	0	0
HP:0000684	Delayed eruption of teeth	MP:0003053	delayed tooth eruption	plain	MP:0003053	delayed tooth eruption	MP:0003053;MP:0000121;MP:0000122;MP:0030505;MP:0000119	1	1	0	0
HP:0000685	Hypoplasia of teeth	MP:0002576	abnormal enamel morphology	best	MP:0002100	abnormal tooth morphology	MP:0002100;MP:0000116;MP:0030611;MP:0030472;MP:0000126	0	0	2	2
HP:0000685	Hypoplasia of teeth	MP:0002576	abnormal enamel morphology	diffused	MP:0000116	abnormal tooth development	MP:0000116;MP:0030611;MP:0030472;MP:0002100;MP:0000126	0	0	2	2
HP:0000685	Hypoplasia of teeth	MP:0002576	abnormal enamel morphology	plain	MP:0000116	abnormal tooth development	MP:0000116;MP:0030472;MP:0000126;MP:0030540;MP:0030611	0	0	2	2
HP:0000687	Widely spaced teeth	MP:0030540	misaligned teeth	best	MP:0030540	misaligned teeth	MP:0030540;MP:0000120;MP:0030541;MP:0030536;MP:0030254	1	1	0	0
HP:0000687	Widely spaced teeth	MP:0030540	misaligned teeth	diffused	MP:0030540	misaligned teeth	MP:0030540;MP:0000120;MP:0030541;MP:0030536;MP:0030256	1	1	0	0
HP:0000687	Widely spaced teeth	MP:0030540	misaligned teeth	plain	MP:0030540	misaligned teeth	MP:0030540;MP:0000120;MP:0030541;MP:0030536;MP:0030256	1	1	0	0
HP:0000689	Dental malocclusion	MP:0000120	malocclusion	best	MP:0000120	malocclusion	MP:0000120;MP:0030541;MP:0030540;MP:0004282;MP:0030256	1	1	0	0
HP:0000689	Dental malocclusion	MP:0000120	malocclusion	diffused	MP:0000120	malocclusion	MP:0000120;MP:0030541;MP:0030540;MP:0030256;MP:0030255	1	1	0	0
HP:0000689	Dental malocclusion	MP:0000120	malocclusion	plain	MP:0000120	malocclusion	MP:0000120;MP:0030541;MP:0030540;MP:0030256;MP:0030255	1	1	0	0
HP:0000690	Agenesis of maxillary lateral incisor	MP:0004790	absent upper incisors	best	MP:0004790	absent upper incisors	MP:0004790;MP:0030081;MP:0030090;MP:0030476;MP:0030137	1	1	0	0
HP:0000690	Agenesis of maxillary lateral incisor	MP:0004790	absent upper incisors	diffused	MP:0004790	absent upper incisors	MP:0004790;MP:0030081;MP:0030090;MP:0030476;MP:0004791	1	1	0	0
HP:0000690	Agenesis of maxillary lateral incisor	MP:0004790	absent upper incisors	plain	MP:0004790	absent upper incisors	MP:0004790;MP:0030476;MP:0030081;MP:0030090;MP:0030139	1	1	0	0
HP:0000691	Microdontia	MP:0030088	microdontia	best	MP:0030088	microdontia	MP:0030088;MP:0030079;MP:0030091;MP:0006402;MP:0002100	1	1	0	0
HP:0000691	Microdontia	MP:0030088	microdontia	diffused	MP:0030088	microdontia	MP:0030088;MP:0030079;MP:0030091;MP:0006402;MP:0030493	1	1	0	0
HP:0000691	Microdontia	MP:0030088	microdontia	plain	MP:0030088	microdontia	MP:0030088;MP:0030079;MP:0030091;MP:0006402;MP:0030611	1	1	0	0
HP:0000692	Misalignment of teeth	MP:0030540	misaligned teeth	best	MP:0030540	misaligned teeth	MP:0030540;MP:0000120;MP:0030541;MP:0030254;MP:0002100	1	1	0	0
HP:0000692	Misalignment of teeth	MP:0030540	misaligned teeth	diffused	MP:0030540	misaligned teeth	MP:0030540;MP:0000120;MP:0030541;MP:0002100;MP:0030254	1	1	0	0
HP:0000692	Misalignment of teeth	MP:0030540	misaligned teeth	plain	MP:0030540	misaligned teeth	MP:0030540;MP:0000120;MP:0030541;MP:0030256;MP:0030255	1	1	0	0
HP:0000694	Shell teeth	MP:0002818	abnormal dentin morphology	best	MP:0030542	abnormal dentin development	MP:0030542;MP:0030453;MP:0002819;MP:0000116;MP:0003930	0	0	1	1
HP:0000694	Shell teeth	MP:0002818	abnormal dentin morphology	diffused	MP:0030542	abnormal dentin development	MP:0030542;MP:0030453;MP:0002819;MP:0030451;MP:0003930	0	0	1	1
HP:0000694	Shell teeth	MP:0002818	abnormal dentin morphology	plain	MP:0002819	abnormal dental pulp cavity morphology	MP:0002819;MP:0030542;MP:0030453;MP:0030451;MP:0030561	0	0	3	1
HP:0000695	Natal tooth	MP:0000122	premature tooth eruption	best	MP:0000122	premature tooth eruption	MP:0000122;MP:0000121;MP:0000119;MP:0013129;MP:0030505	1	1	0	0
HP:0000695	Natal tooth	MP:0000122	premature tooth eruption	diffused	MP:0000122	premature tooth eruption	MP:0000122;MP:0000121;MP:0000119;MP:0003053;MP:0030505	1	1	0	0
HP:0000695	Natal tooth	MP:0000122	premature tooth eruption	plain	MP:0000122	premature tooth eruption	MP:0000122;MP:0030505;MP:0000121;MP:0003053;MP:0000119	1	1	0	0
HP:0000696	Delayed eruption of permanent teeth	MP:0003053	delayed tooth eruption	best	MP:0003053	delayed tooth eruption	MP:0003053;MP:0000121;MP:0000119;MP:0030505;MP:0013129	1	1	0	0
HP:0000696	Delayed eruption of permanent teeth	MP:0003053	delayed tooth eruption	diffused	MP:0003053	delayed tooth eruption	MP:0003053;MP:0000121;MP:0000122;MP:0000119;MP:0030505	1	1	0	0
HP:0000696	Delayed eruption of permanent teeth	MP:0003053	delayed tooth eruption	plain	MP:0003053	delayed tooth eruption	MP:0003053;MP:0000121;MP:0000122;MP:0030505;MP:0000119	1	1	0	0
HP:0000698	Conical tooth	MP:0002100	abnormal tooth morphology	best	MP:0030499	conical tooth	MP:0030499;MP:0030500;MP:0002100;MP:0030493;MP:0000116	0	1	1	0
HP:0000698	Conical tooth	MP:0002100	abnormal tooth morphology	diffused	MP:0030499	conical tooth	MP:0030499;MP:0030500;MP:0002100;MP:0030493;MP:0000116	0	1	1	0
HP:0000698	Conical tooth	MP:0002100	abnormal tooth morphology	plain	MP:0030499	conical tooth	MP:0030499;MP:0030500;MP:0002100;MP:0013129;MP:0030503	0	1	1	0
HP:0000699	Diastema	MP:0030540	misaligned teeth	best	MP:0030540	misaligned teeth	MP:0030540;MP:0000120;MP:0030541;MP:0030536;MP:0030254	1	1	0	0
HP:0000699	Diastema	MP:0030540	misaligned teeth	diffused	MP:0030540	misaligned teeth	MP:0030540;MP:0000120;MP:0030541;MP:0030536;MP:0030256	1	1	0	0
HP:0000699	Diastema	MP:0030540	misaligned teeth	plain	MP:0030540	misaligned teeth	MP:0030540;MP:0000120;MP:0030541;MP:0030536;MP:0030256	1	1	0	0
HP:0000700	Periapical bone loss	MP:0030131	abnormal periodontium morphology	best	MP:0030493	abnormal tooth root morphology	MP:0030493;MP:0030463;MP:0002100;MP:0002819;MP:0011165	0	0	3	2
HP:0000700	Periapical bone loss	MP:0030131	abnormal periodontium morphology	diffused	MP:0030493	abnormal tooth root morphology	MP:0030493;MP:0030463;MP:0002819;MP:0002100;MP:0011165	0	0	3	2
HP:0000700	Periapical bone loss	MP:0030131	abnormal periodontium morphology	plain	MP:0030463	apical tooth abscess	MP:0030463;MP:0030493;MP:0002819;MP:0011165;MP:0030498	0	0	4	3
HP:0000703	Dentinogenesis imperfecta	MP:0002818	abnormal dentin morphology	best	MP:0003930	abnormal tooth hard tissue morphology	MP:0003930;MP:0030542;MP:0002818;MP:0002817;MP:0030453	0	1	1	0
HP:0000703	Dentinogenesis imperfecta	MP:0002818	abnormal dentin morphology	diffused	MP:0003930	abnormal tooth hard tissue morphology	MP:0003930;MP:0030542;MP:0002818;MP:0002817;MP:0030543	0	1	1	0
HP:0000703	Dentinogenesis imperfecta	MP:0002818	abnormal dentin morphology	plain	MP:0002818	abnormal dentin morphology	MP:0002818;MP:0003930;MP:0030542;MP:0002817;MP:0030543	1	1	0	0
HP:0000704	Periodontitis	MP:0020459	abnormal gum morphology	best	MP:0030132	periodontium inflammation	MP:0030132;MP:0030130;MP:0003668;MP:0004189;MP:0020459	0	1	7	0
HP:0000704	Periodontitis	MP:0020459	abnormal gum morphology	diffused	MP:0030132	periodontium inflammation	MP:0030132;MP:0030130;MP:0003668;MP:0030131;MP:0020459	0	1	7	0
HP:0000704	Periodontitis	MP:0020459	abnormal gum morphology	plain	MP:0030132	periodontium inflammation	MP:0030132;MP:0030130;MP:0003668;MP:0030490;MP:0030131	0	0	7	1
HP:0000705	Amelogenesis imperfecta	MP:0002576	abnormal enamel morphology	best	MP:0030544	abnormal enamel development	MP:0030544;MP:0030450;MP:0030518;MP:0030519;MP:0010747	0	0	1	1
HP:0000705	Amelogenesis imperfecta	MP:0002576	abnormal enamel morphology	diffused	MP:0030544	abnormal enamel development	MP:0030544;MP:0030450;MP:0030518;MP:0002650;MP:0010747	0	0	1	1
HP:0000705	Amelogenesis imperfecta	MP:0002576	abnormal enamel morphology	plain	MP:0030460	enamel pits	MP:0030460;MP:0030450;MP:0030544;MP:0030518;MP:0010747	0	0	1	1
HP:0000706	Unerupted tooth	MP:0000121	failure of tooth eruption	best	MP:0000121	failure of tooth eruption	MP:0000121;MP:0005358;MP:0000119;MP:0000122;MP:0030505	1	1	0	0
HP:0000706	Unerupted tooth	MP:0000121	failure of tooth eruption	diffused	MP:0000121	failure of tooth eruption	MP:0000121;MP:0005358;MP:0000119;MP:0000122;MP:0030079	1	1	0	0
HP:0000706	Unerupted tooth	MP:0000121	failure of tooth eruption	plain	MP:0000121	failure of tooth eruption	MP:0000121;MP:0030505;MP:0000122;MP:0000119;MP:0003053	1	1	0	0
HP:0000707	Abnormality of the nervous system	MP:0003632	abnormal nervous system morphology	best	MP:0000955	abnormal spinal cord morphology	MP:0000955;MP:0003632;MP:0000778;MP:0002751;MP:0002882	0	1	1	0
HP:0000707	Abnormality of the nervous system	MP:0003632	abnormal nervous system morphology	diffused	MP:0000955	abnormal spinal cord morphology	MP:0000955;MP:0000778;MP:0002751;MP:0003632;MP:0002653	0	1	1	0
HP:0000707	Abnormality of the nervous system	MP:0003632	abnormal nervous system morphology	plain	MP:0000955	abnormal spinal cord morphology	MP:0000955;MP:0000778;MP:0002653;MP:0002152;MP:0003861	0	0	1	1
HP:0000708	Behavioral abnormality	MP:0004924	abnormal behavior	best	MP:0002064	seizures	MP:0002064;MP:0009745;MP:0002572;MP:0009777;MP:0020852	0	0	1	1
HP:0000708	Behavioral abnormality	MP:0004924	abnormal behavior	diffused	MP:0009745	abnormal behavioral response to xenobiotic	MP:0009745;MP:0002064;MP:0002572;MP:0009777;MP:0009748	0	0	1	1
HP:0000708	Behavioral abnormality	MP:0004924	abnormal behavior	plain	MP:0002572	abnormal emotion/affect behavior	MP:0002572;MP:0009777;MP:0009745;MP:0002061;MP:0020852	0	0	1	1
HP:0000709	Psychosis	MP:0004924	abnormal behavior	best	MP:0009745	abnormal behavioral response to xenobiotic	MP:0009745;MP:0009777;MP:0002572;MP:0009748;MP:0020157	0	0	1	1
HP:0000709	Psychosis	MP:0004924	abnormal behavior	diffused	MP:0009745	abnormal behavioral response to xenobiotic	MP:0009745;MP:0009777;MP:0002572;MP:0009748;MP:0020157	0	0	1	1
HP:0000709	Psychosis	MP:0004924	abnormal behavior	plain	MP:0009777	abnormal behavioral response to anesthetic	MP:0009777;MP:0002572;MP:0009745;MP:0002061;MP:0020157	0	0	2	1
HP:0000710	Hyperorality	MP:0004924	abnormal behavior	best	MP:0009745	abnormal behavioral response to xenobiotic	MP:0009745;MP:0002572;MP:0009777;MP:0009748;MP:0020852	0	0	1	1
HP:0000710	Hyperorality	MP:0004924	abnormal behavior	diffused	MP:0009745	abnormal behavioral response to xenobiotic	MP:0009745;MP:0002572;MP:0009777;MP:0009748;MP:0020157	0	0	1	1
HP:0000710	Hyperorality	MP:0004924	abnormal behavior	plain	MP:0002572	abnormal emotion/affect behavior	MP:0002572;MP:0009777;MP:0012013;MP:0009745;MP:0002061	0	0	1	1
HP:0000711	Restlessness	MP:0004924	abnormal behavior	best	MP:0002572	abnormal emotion/affect behavior	MP:0002572;MP:0009745;MP:0009777;MP:0009748;MP:0020157	0	0	1	1
HP:0000711	Restlessness	MP:0004924	abnormal behavior	diffused	MP:0009745	abnormal behavioral response to xenobiotic	MP:0009745;MP:0002572;MP:0009777;MP:0009748;MP:0020157	0	0	1	1
HP:0000711	Restlessness	MP:0004924	abnormal behavior	plain	MP:0002572	abnormal emotion/affect behavior	MP:0002572;MP:0002061;MP:0009745;MP:0009777;MP:0020852	0	0	1	1
HP:0000712	Emotional lability	MP:0002065	abnormal fear/anxiety-related behavior	best	MP:0002806	abnormal conditioned emotional response	MP:0002806;MP:0002572;MP:0002065;MP:0003360;MP:0012013	0	1	6	0
HP:0000712	Emotional lability	MP:0002065	abnormal fear/anxiety-related behavior	diffused	MP:0002806	abnormal conditioned emotional response	MP:0002806;MP:0002063;MP:0012315;MP:0012317;MP:0002572	0	0	6	1
HP:0000712	Emotional lability	MP:0002065	abnormal fear/anxiety-related behavior	plain	MP:0001844	autoimmune response	MP:0001844;MP:0002806;MP:0006327;MP:0006329;MP:0012315	0	0	9	5
HP:0000713	Agitation	MP:0002572	abnormal emotion/affect behavior	best	MP:0001399	hyperactivity	MP:0001399;MP:0008911;MP:0002066;MP:0000938;MP:0002572	0	1	6	0
HP:0000713	Agitation	MP:0002572	abnormal emotion/affect behavior	diffused	MP:0001399	hyperactivity	MP:0001399;MP:0008911;MP:0002066;MP:0001051;MP:0005192	0	0	6	2
HP:0000713	Agitation	MP:0002572	abnormal emotion/affect behavior	plain	MP:0001399	hyperactivity	MP:0001399;MP:0008911;MP:0001051;MP:0002066;MP:0005192	0	0	6	2
HP:0000716	Depressivity	MP:0002065	abnormal fear/anxiety-related behavior	best	MP:0003360	abnormal depression-related behavior	MP:0003360;MP:0002572;MP:0002806;MP:0002065;MP:0002064	0	1	2	0
HP:0000716	Depressivity	MP:0002065	abnormal fear/anxiety-related behavior	diffused	MP:0002063	abnormal learning/memory/conditioning	MP:0002063;MP:0003224;MP:0002229;MP:0012317;MP:0000958	0	0	4	4
HP:0000716	Depressivity	MP:0002065	abnormal fear/anxiety-related behavior	plain	MP:0001844	autoimmune response	MP:0001844;MP:0002063;MP:0000958;MP:0006329;MP:0003224	0	0	9	4
HP:0000717	Autism	MP:0002557	abnormal social/conspecific interaction	best	MP:0002557	abnormal social/conspecific interaction	MP:0002557;MP:0001360;MP:0020437;MP:0009755;MP:0002068	1	1	0	0
HP:0000717	Autism	MP:0002557	abnormal social/conspecific interaction	diffused	MP:0002557	abnormal social/conspecific interaction	MP:0002557;MP:0020437;MP:0001360;MP:0002566;MP:0002068	1	1	0	0
HP:0000717	Autism	MP:0002557	abnormal social/conspecific interaction	plain	MP:0002557	abnormal social/conspecific interaction	MP:0002557;MP:0001360;MP:0020437;MP:0002566;MP:0001448	1	1	0	0
HP:0000718	Aggressive behavior	MP:0002061	abnormal aggression-related behavior	best	MP:0005656	decreased aggression	MP:0005656;MP:0005655;MP:0002061;MP:0001353;MP:0003863	0	1	1	0
HP:0000718	Aggressive behavior	MP:0002061	abnormal aggression-related behavior	diffused	MP:0005656	decreased aggression	MP:0005656;MP:0005655;MP:0003863;MP:0001353;MP:0001357	0	0	1	1
HP:0000718	Aggressive behavior	MP:0002061	abnormal aggression-related behavior	plain	MP:0005656	decreased aggression	MP:0005656;MP:0005655;MP:0013141;MP:0002061;MP:0001358	0	1	1	0
HP:0000719	Inappropriate behavior	MP:0010698	abnormal impulsive behavior control	best	MP:0009745	abnormal behavioral response to xenobiotic	MP:0009745;MP:0002572;MP:0009747;MP:0009777;MP:0004924	0	0	2	1
HP:0000719	Inappropriate behavior	MP:0010698	abnormal impulsive behavior control	diffused	MP:0002063	abnormal learning/memory/conditioning	MP:0002063;MP:0002062;MP:0012317;MP:0012316;MP:0012315	0	0	3	3
HP:0000719	Inappropriate behavior	MP:0010698	abnormal impulsive behavior control	plain	MP:0002063	abnormal learning/memory/conditioning	MP:0002063;MP:0002062;MP:0012317;MP:0012315;MP:0012316	0	0	3	3
HP:0000720	Mood swings	MP:0002572	abnormal emotion/affect behavior	best	MP:0002572	abnormal emotion/affect behavior	MP:0002572;MP:0003107;MP:0003360;MP:0002061;MP:0012013	1	1	0	0
HP:0000720	Mood swings	MP:0002572	abnormal emotion/affect behavior	diffused	MP:0002572	abnormal emotion/affect behavior	MP:0002572;MP:0003107;MP:0003360;MP:0012013;MP:0002061	1	1	0	0
HP:0000720	Mood swings	MP:0002572	abnormal emotion/affect behavior	plain	MP:0002572	abnormal emotion/affect behavior	MP:0002572;MP:0003107;MP:0003360;MP:0002061;MP:0012013	1	1	0	0
HP:0000721	Lack of spontaneous play	MP:0004924	abnormal behavior	best	MP:0002064	seizures	MP:0002064;MP:0009745;MP:0002572;MP:0009777;MP:0002062	0	0	1	1
HP:0000721	Lack of spontaneous play	MP:0004924	abnormal behavior	diffused	MP:0002064	seizures	MP:0002064;MP:0009745;MP:0002572;MP:0009777;MP:0009748	0	0	1	1
HP:0000721	Lack of spontaneous play	MP:0004924	abnormal behavior	plain	MP:0002572	abnormal emotion/affect behavior	MP:0002572;MP:0009777;MP:0009745;MP:0020437;MP:0002061	0	0	1	1
HP:0000722	Obsessive-compulsive behavior	MP:0004924	abnormal behavior	best	MP:0010698	abnormal impulsive behavior control	MP:0010698;MP:0009745;MP:0002066;MP:0002572;MP:0009777	0	0	1	1
HP:0000722	Obsessive-compulsive behavior	MP:0004924	abnormal behavior	diffused	MP:0010698	abnormal impulsive behavior control	MP:0010698;MP:0009745;MP:0002066;MP:0002572;MP:0009777	0	0	1	1
HP:0000722	Obsessive-compulsive behavior	MP:0004924	abnormal behavior	plain	MP:0010698	abnormal impulsive behavior control	MP:0010698;MP:0002572;MP:0009777;MP:0002061;MP:0009745	0	0	1	1
HP:0000723	Restrictive behavior	MP:0002557	abnormal social/conspecific interaction	best	MP:0020157	abnormal behavioral response to alcohol	MP:0020157;MP:0009748;MP:0009745;MP:0013894;MP:0020158	0	0	4	2
HP:0000723	Restrictive behavior	MP:0002557	abnormal social/conspecific interaction	diffused	MP:0002557	abnormal social/conspecific interaction	MP:0002557;MP:0020157;MP:0004924;MP:0009748;MP:0020437	1	1	0	0
HP:0000723	Restrictive behavior	MP:0002557	abnormal social/conspecific interaction	plain	MP:0002557	abnormal social/conspecific interaction	MP:0002557;MP:0020437;MP:0001360;MP:0002068;MP:0002566	1	1	0	0
HP:0000725	Psychotic episodes	MP:0004924	abnormal behavior	best	MP:0009745	abnormal behavioral response to xenobiotic	MP:0009745;MP:0009777;MP:0002572;MP:0009748;MP:0020157	0	0	1	1
HP:0000725	Psychotic episodes	MP:0004924	abnormal behavior	diffused	MP:0009745	abnormal behavioral response to xenobiotic	MP:0009745;MP:0009777;MP:0009748;MP:0002572;MP:0020157	0	0	1	1
HP:0000725	Psychotic episodes	MP:0004924	abnormal behavior	plain	MP:0009777	abnormal behavioral response to anesthetic	MP:0009777;MP:0002572;MP:0009745;MP:0002061;MP:0020157	0	0	2	1
HP:0000726	Dementia	MP:0014114	abnormal cognition	best	MP:0002571	senility	MP:0002571;MP:0000958;MP:0005405;MP:0012352;MP:0003224	0	0	2	2
HP:0000726	Dementia	MP:0014114	abnormal cognition	diffused	MP:0002571	senility	MP:0002571;MP:0014115;MP:0014114;MP:0011621;MP:0011620	0	1	2	0
HP:0000726	Dementia	MP:0014114	abnormal cognition	plain	MP:0014115	cognitive inflexibility	MP:0014115;MP:0002571;MP:0011621;MP:0014114;MP:0011620	0	1	1	0
HP:0000727	Frontal lobe dementia	MP:0014114	abnormal cognition	best	MP:0000958	peripheral nervous system degeneration	MP:0000958;MP:0002571;MP:0005405;MP:0012352;MP:0003224	0	0	7	2
HP:0000727	Frontal lobe dementia	MP:0014114	abnormal cognition	diffused	MP:0014115	cognitive inflexibility	MP:0014115;MP:0002571;MP:0000798;MP:0014114;MP:0004170	0	1	1	0
HP:0000727	Frontal lobe dementia	MP:0014114	abnormal cognition	plain	MP:0014115	cognitive inflexibility	MP:0014115;MP:0002571;MP:0000798;MP:0011621;MP:0014114	0	1	1	0
HP:0000728	Impaired ability to form peer relationships	MP:0002557	abnormal social/conspecific interaction	best	MP:0002557	abnormal social/conspecific interaction	MP:0002557;MP:0001360;MP:0020437;MP:0002068;MP:0002566	1	1	0	0
HP:0000728	Impaired ability to form peer relationships	MP:0002557	abnormal social/conspecific interaction	diffused	MP:0002557	abnormal social/conspecific interaction	MP:0002557;MP:0001360;MP:0020437;MP:0002566;MP:0002068	1	1	0	0
HP:0000728	Impaired ability to form peer relationships	MP:0002557	abnormal social/conspecific interaction	plain	MP:0002557	abnormal social/conspecific interaction	MP:0002557;MP:0001360;MP:0020437;MP:0002566;MP:0002068	1	1	0	0
HP:0000729	Autistic behavior	MP:0002557	abnormal social/conspecific interaction	best	MP:0002557	abnormal social/conspecific interaction	MP:0002557;MP:0009745;MP:0009748;MP:0020157;MP:0009777	1	1	0	0
HP:0000729	Autistic behavior	MP:0002557	abnormal social/conspecific interaction	diffused	MP:0009745	abnormal behavioral response to xenobiotic	MP:0009745;MP:0002557;MP:0009748;MP:0020157;MP:0009777	0	1	2	0
HP:0000729	Autistic behavior	MP:0002557	abnormal social/conspecific interaction	plain	MP:0002557	abnormal social/conspecific interaction	MP:0002557;MP:0002068;MP:0002572;MP:0020437;MP:0001360	1	1	0	0
HP:0000732	Inflexible adherence to routines or rituals	MP:0004924	abnormal behavior	best	MP:0002064	seizures	MP:0002064;MP:0009745;MP:0002572;MP:0009777;MP:0009748	0	0	1	1
HP:0000732	Inflexible adherence to routines or rituals	MP:0004924	abnormal behavior	diffused	MP:0009745	abnormal behavioral response to xenobiotic	MP:0009745;MP:0002064;MP:0002572;MP:0009777;MP:0009748	0	0	1	1
HP:0000732	Inflexible adherence to routines or rituals	MP:0004924	abnormal behavior	plain	MP:0014115	cognitive inflexibility	MP:0014115;MP:0002572;MP:0009777;MP:0009745;MP:0002061	0	0	2	1
HP:0000733	Stereotypy	MP:0001408	stereotypic behavior	best	MP:0001408	stereotypic behavior	MP:0001408;MP:0003908;MP:0009848;MP:0001409;MP:0002730	1	1	0	0
HP:0000733	Stereotypy	MP:0001408	stereotypic behavior	diffused	MP:0001408	stereotypic behavior	MP:0001408;MP:0003908;MP:0009848;MP:0001409;MP:0009849	1	1	0	0
HP:0000733	Stereotypy	MP:0001408	stereotypic behavior	plain	MP:0003908	decreased stereotypic behavior	MP:0003908;MP:0001408;MP:0001409;MP:0009848;MP:0001411	0	1	1	0
HP:0000734	Disinhibition	MP:0010698	abnormal impulsive behavior control	best	MP:0010698	abnormal impulsive behavior control	MP:0010698;MP:0006299;MP:0002572;MP:0004924;MP:0005377	1	1	0	0
HP:0000734	Disinhibition	MP:0010698	abnormal impulsive behavior control	diffused	MP:0010698	abnormal impulsive behavior control	MP:0010698;MP:0000938;MP:0002063;MP:0006299;MP:0005377	1	1	0	0
HP:0000734	Disinhibition	MP:0010698	abnormal impulsive behavior control	plain	MP:0010698	abnormal impulsive behavior control	MP:0010698;MP:0001844;MP:0006330;MP:0000938;MP:0004750	1	1	0	0
HP:0000735	Impaired social interactions	MP:0002557	abnormal social/conspecific interaction	best	MP:0002557	abnormal social/conspecific interaction	MP:0002557;MP:0001360;MP:0020437;MP:0002068;MP:0002566	1	1	0	0
HP:0000735	Impaired social interactions	MP:0002557	abnormal social/conspecific interaction	diffused	MP:0002557	abnormal social/conspecific interaction	MP:0002557;MP:0001360;MP:0020437;MP:0002566;MP:0002068	1	1	0	0
HP:0000735	Impaired social interactions	MP:0002557	abnormal social/conspecific interaction	plain	MP:0002557	abnormal social/conspecific interaction	MP:0002557;MP:0001360;MP:0020437;MP:0002566;MP:0001448	1	1	0	0
HP:0000736	Short attention span	MP:0014114	abnormal cognition	best	MP:0020222	abnormal alertness	MP:0020222;MP:0009745;MP:0002571;MP:0002572;MP:0009748	0	0	2	2
HP:0000736	Short attention span	MP:0014114	abnormal cognition	diffused	MP:0009745	abnormal behavioral response to xenobiotic	MP:0009745;MP:0002571;MP:0009748;MP:0020157;MP:0009755	0	0	2	2
HP:0000736	Short attention span	MP:0014114	abnormal cognition	plain	MP:0014115	cognitive inflexibility	MP:0014115;MP:0002571;MP:0001661;MP:0020157;MP:0009777	0	0	1	1
HP:0000737	Irritability	MP:0002557	abnormal social/conspecific interaction	best	MP:0002572	abnormal emotion/affect behavior	MP:0002572;MP:0003360;MP:0002061;MP:0003107;MP:0012013	0	0	2	2
HP:0000737	Irritability	MP:0002557	abnormal social/conspecific interaction	diffused	MP:0002572	abnormal emotion/affect behavior	MP:0002572;MP:0003360;MP:0002061;MP:0003107;MP:0012013	0	0	2	2
HP:0000737	Irritability	MP:0002557	abnormal social/conspecific interaction	plain	MP:0002572	abnormal emotion/affect behavior	MP:0002572;MP:0002061;MP:0003360;MP:0003107;MP:0012013	0	0	2	2
HP:0000738	Hallucinations	MP:0014114	abnormal cognition	best	MP:0002572	abnormal emotion/affect behavior	MP:0002572;MP:0009745;MP:0014114;MP:0004924;MP:0020852	0	1	2	0
HP:0000738	Hallucinations	MP:0014114	abnormal cognition	diffused	MP:0009745	abnormal behavioral response to xenobiotic	MP:0009745;MP:0002572;MP:0014114;MP:0004924;MP:0020852	0	1	2	0
HP:0000738	Hallucinations	MP:0014114	abnormal cognition	plain	MP:0002572	abnormal emotion/affect behavior	MP:0002572;MP:0014114;MP:0009745;MP:0020852;MP:0002067	0	1	2	0
HP:0000739	Anxiety	MP:0001362	abnormal anxiety-related response	best	MP:0001362	abnormal anxiety-related response	MP:0001362;MP:0002065;MP:0003106;MP:0001363;MP:0020420	1	1	0	0
HP:0000739	Anxiety	MP:0001362	abnormal anxiety-related response	diffused	MP:0001362	abnormal anxiety-related response	MP:0001362;MP:0003106;MP:0002065;MP:0001363;MP:0020420	1	1	0	0
HP:0000739	Anxiety	MP:0001362	abnormal anxiety-related response	plain	MP:0001362	abnormal anxiety-related response	MP:0001362;MP:0003106;MP:0002065;MP:0001363;MP:0020420	1	1	0	0
HP:0000740	Episodic paroxysmal anxiety	MP:0002050	increased pheochromocytoma incidence	best	MP:0001362	abnormal anxiety-related response	MP:0001362;MP:0002065;MP:0003106;MP:0001363;MP:0020420	0	0	10	9
HP:0000740	Episodic paroxysmal anxiety	MP:0002050	increased pheochromocytoma incidence	diffused	MP:0001362	abnormal anxiety-related response	MP:0001362;MP:0003106;MP:0020420;MP:0002065;MP:0001363	0	0	10	9
HP:0000740	Episodic paroxysmal anxiety	MP:0002050	increased pheochromocytoma incidence	plain	MP:0001362	abnormal anxiety-related response	MP:0001362;MP:0003106;MP:0002065;MP:0020420;MP:0001363	0	0	10	9
HP:0000741	Apathy	MP:0002572	abnormal emotion/affect behavior	best	MP:0002572	abnormal emotion/affect behavior	MP:0002572;MP:0003360;MP:0003107;MP:0012013;MP:0002061	1	1	0	0
HP:0000741	Apathy	MP:0002572	abnormal emotion/affect behavior	diffused	MP:0002572	abnormal emotion/affect behavior	MP:0002572;MP:0003360;MP:0003107;MP:0012013;MP:0002061	1	1	0	0
HP:0000741	Apathy	MP:0002572	abnormal emotion/affect behavior	plain	MP:0002572	abnormal emotion/affect behavior	MP:0002572;MP:0003360;MP:0003107;MP:0002061;MP:0012013	1	1	0	0
HP:0000742	Self-mutilation	MP:0002808	abnormal barbering behavior	best	MP:0002061	abnormal aggression-related behavior	MP:0002061;MP:0005656;MP:0005655;MP:0010698;MP:0009745	0	0	4	3
HP:0000742	Self-mutilation	MP:0002808	abnormal barbering behavior	diffused	MP:0005656	decreased aggression	MP:0005656;MP:0005655;MP:0002061;MP:0010698;MP:0003863	0	0	5	3
HP:0000742	Self-mutilation	MP:0002808	abnormal barbering behavior	plain	MP:0002061	abnormal aggression-related behavior	MP:0002061;MP:0005656;MP:0005655;MP:0013141;MP:0010698	0	0	4	3
HP:0000743	Frontal release signs	MP:0001388	abnormal stationary movement	best	MP:0005156	bradykinesia	MP:0005156;MP:0002690;MP:0001393;MP:0001388;MP:0005323	0	1	1	0
HP:0000743	Frontal release signs	MP:0003491	abnormal voluntary movement	diffused	MP:0001961	abnormal reflex	MP:0001961;MP:0003492;MP:0003491;MP:0005156;MP:0012051	0	1	3	0
HP:0000743	Frontal release signs	MP:0003491	abnormal voluntary movement	plain	MP:0012051	spasticity	MP:0012051;MP:0005156;MP:0001961;MP:0003492;MP:0003491	0	1	1	0
HP:0000744	Low frustration tolerance	MP:0002572	abnormal emotion/affect behavior	best	MP:0002572	abnormal emotion/affect behavior	MP:0002572;MP:0009745;MP:0002061;MP:0020852;MP:0011624	1	1	0	0
HP:0000744	Low frustration tolerance	MP:0002572	abnormal emotion/affect behavior	diffused	MP:0002572	abnormal emotion/affect behavior	MP:0002572;MP:0009745;MP:0009777;MP:0009748;MP:0002061	1	1	0	0
HP:0000744	Low frustration tolerance	MP:0002572	abnormal emotion/affect behavior	plain	MP:0002572	abnormal emotion/affect behavior	MP:0002572;MP:0002061;MP:0009745;MP:0020852;MP:0009777	1	1	0	0
HP:0000745	Diminished motivation	MP:0002572	abnormal emotion/affect behavior	best	MP:0002572	abnormal emotion/affect behavior	MP:0002572;MP:0003360;MP:0012013;MP:0003107;MP:0002061	1	1	0	0
HP:0000745	Diminished motivation	MP:0002572	abnormal emotion/affect behavior	diffused	MP:0002572	abnormal emotion/affect behavior	MP:0002572;MP:0003360;MP:0003107;MP:0012013;MP:0002061	1	1	0	0
HP:0000745	Diminished motivation	MP:0002572	abnormal emotion/affect behavior	plain	MP:0002572	abnormal emotion/affect behavior	MP:0002572;MP:0003360;MP:0003107;MP:0002061;MP:0012013	1	1	0	0
HP:0000746	Delusions	MP:0004924	abnormal behavior	best	MP:0009745	abnormal behavioral response to xenobiotic	MP:0009745;MP:0002572;MP:0009777;MP:0020852;MP:0009748	0	0	1	1
HP:0000746	Delusions	MP:0004924	abnormal behavior	diffused	MP:0009745	abnormal behavioral response to xenobiotic	MP:0009745;MP:0002572;MP:0009777;MP:0009748;MP:0020157	0	0	1	1
HP:0000746	Delusions	MP:0004924	abnormal behavior	plain	MP:0002572	abnormal emotion/affect behavior	MP:0002572;MP:0009777;MP:0002061;MP:0009745;MP:0020852	0	0	1	1
HP:0000748	Inappropriate laughter	MP:0010698	abnormal impulsive behavior control	best	MP:0013570	abnormal neuroendocrine gland physiology	MP:0013570;MP:0002064;MP:0006299;MP:0006329;MP:0014178	0	0	4	2
HP:0000748	Inappropriate laughter	MP:0010698	abnormal impulsive behavior control	diffused	MP:0002063	abnormal learning/memory/conditioning	MP:0002063;MP:0012317;MP:0012315;MP:0003224;MP:0001844	0	0	3	3
HP:0000748	Inappropriate laughter	MP:0010698	abnormal impulsive behavior control	plain	MP:0001844	autoimmune response	MP:0001844;MP:0002063;MP:0006329;MP:0000958;MP:0012315	0	0	8	3
HP:0000749	Paroxysmal bursts of laughter	MP:0010698	abnormal impulsive behavior control	best	MP:0002064	seizures	MP:0002064;MP:0003861;MP:0000778;MP:0000955;MP:0003632	0	0	2	2
HP:0000749	Paroxysmal bursts of laughter	MP:0010698	abnormal impulsive behavior control	diffused	MP:0011966	abnormal auditory brainstem response waveform shape	MP:0011966;MP:0004744;MP:0004745;MP:0011810;MP:0011811	0	0	9	6
HP:0000749	Paroxysmal bursts of laughter	MP:0010698	abnormal impulsive behavior control	plain	MP:0011810	increased anoikis	MP:0011810;MP:0003861;MP:0004924;MP:0002064;MP:0014062	0	0	6	1
HP:0000750	Delayed speech and language development	MP:0012177	delayed head development	best	MP:0012082	delayed heart development	MP:0012082;MP:0001889;MP:0000736;MP:0000528;MP:0001938	0	0	9	7
HP:0000750	Delayed speech and language development	MP:0012177	delayed head development	diffused	MP:0001889	delayed brain development	MP:0001889;MP:0012082;MP:0001938;MP:0000528;MP:0000736	0	0	8	7
HP:0000750	Delayed speech and language development	MP:0012177	delayed head development	plain	MP:0001889	delayed brain development	MP:0001889;MP:0001938;MP:0012082;MP:0000528;MP:0000736	0	0	8	7
HP:0000751	Personality changes	MP:0004924	abnormal behavior	best	MP:0002572	abnormal emotion/affect behavior	MP:0002572;MP:0009745;MP:0009777;MP:0009778;MP:0020852	0	0	1	1
HP:0000751	Personality changes	MP:0004924	abnormal behavior	diffused	MP:0009745	abnormal behavioral response to xenobiotic	MP:0009745;MP:0009777;MP:0002572;MP:0009778;MP:0011275	0	0	1	1
HP:0000751	Personality changes	MP:0004924	abnormal behavior	plain	MP:0009777	abnormal behavioral response to anesthetic	MP:0009777;MP:0002572;MP:0009778;MP:0009745;MP:0009779	0	0	2	1
HP:0000752	Hyperactivity	MP:0001399	hyperactivity	best	MP:0005156	bradykinesia	MP:0005156;MP:0001399;MP:0002690;MP:0001393;MP:0008911	0	1	2	0
HP:0000752	Hyperactivity	MP:0001399	hyperactivity	diffused	MP:0005156	bradykinesia	MP:0005156;MP:0003491;MP:0003492;MP:0001393;MP:0001388	0	0	2	2
HP:0000752	Hyperactivity	MP:0001399	hyperactivity	plain	MP:0005156	bradykinesia	MP:0005156;MP:0003491;MP:0003492;MP:0001388;MP:0000745	0	0	2	2
HP:0000753	Autism with high cognitive abilities	MP:0002557	abnormal social/conspecific interaction	best	MP:0009745	abnormal behavioral response to xenobiotic	MP:0009745;MP:0002557;MP:0009748;MP:0020157;MP:0009777	0	1	2	0
HP:0000753	Autism with high cognitive abilities	MP:0002557	abnormal social/conspecific interaction	diffused	MP:0009745	abnormal behavioral response to xenobiotic	MP:0009745;MP:0002557;MP:0009748;MP:0020157;MP:0009777	0	1	2	0
HP:0000753	Autism with high cognitive abilities	MP:0002557	abnormal social/conspecific interaction	plain	MP:0002557	abnormal social/conspecific interaction	MP:0002557;MP:0002068;MP:0014115;MP:0002572;MP:0020437	1	1	0	0
HP:0000756	Agoraphobia	MP:0005357	novel environmental response-related retropulsion	best	MP:0001362	abnormal anxiety-related response	MP:0001362;MP:0003106;MP:0002065;MP:0020420;MP:0001363	0	0	5	4
HP:0000756	Agoraphobia	MP:0005357	novel environmental response-related retropulsion	diffused	MP:0001362	abnormal anxiety-related response	MP:0001362;MP:0003106;MP:0002065;MP:0020420;MP:0001363	0	0	5	4
HP:0000756	Agoraphobia	MP:0005357	novel environmental response-related retropulsion	plain	MP:0001362	abnormal anxiety-related response	MP:0001362;MP:0003106;MP:0002065;MP:0001363;MP:0020420	0	0	5	4
HP:0000757	Lack of insight	MP:0004924	abnormal behavior	best	MP:0002064	seizures	MP:0002064;MP:0009745;MP:0002572;MP:0009777;MP:0002062	0	0	1	1
HP:0000757	Lack of insight	MP:0004924	abnormal behavior	diffused	MP:0002064	seizures	MP:0002064;MP:0009745;MP:0002572;MP:0009777;MP:0009748	0	0	1	1
HP:0000757	Lack of insight	MP:0004924	abnormal behavior	plain	MP:0002572	abnormal emotion/affect behavior	MP:0002572;MP:0009777;MP:0009745;MP:0002061;MP:0020852	0	0	1	1
HP:0000758	Impaired use of nonverbal behaviors	MP:0002557	abnormal social/conspecific interaction	best	MP:0002557	abnormal social/conspecific interaction	MP:0002557;MP:0001522;MP:0001360;MP:0001524;MP:0001355	1	1	0	0
HP:0000758	Impaired use of nonverbal behaviors	MP:0002557	abnormal social/conspecific interaction	diffused	MP:0002557	abnormal social/conspecific interaction	MP:0002557;MP:0001360;MP:0003863;MP:0001355;MP:0001353	1	1	0	0
HP:0000758	Impaired use of nonverbal behaviors	MP:0002557	abnormal social/conspecific interaction	plain	MP:0002557	abnormal social/conspecific interaction	MP:0002557;MP:0001360;MP:0020437;MP:0001355;MP:0003863	1	1	0	0
HP:0000759	Abnormal peripheral nervous system morphology	MP:0002752	abnormal somatic nervous system morphology	best	MP:0002752	abnormal somatic nervous system morphology	MP:0002752;MP:0003861;MP:0002751;MP:0003632;MP:0002882	1	1	0	0
HP:0000759	Abnormal peripheral nervous system morphology	MP:0002752	abnormal somatic nervous system morphology	diffused	MP:0002752	abnormal somatic nervous system morphology	MP:0002752;MP:0003861;MP:0002751;MP:0002882;MP:0014062	1	1	0	0
HP:0000759	Abnormal peripheral nervous system morphology	MP:0002752	abnormal somatic nervous system morphology	plain	MP:0002752	abnormal somatic nervous system morphology	MP:0002752;MP:0003861;MP:0002751;MP:0002882;MP:0014062	1	1	0	0
HP:0000762	Decreased nerve conduction velocity	MP:0008814	decreased nerve conduction velocity	best	MP:0008814	decreased nerve conduction velocity	MP:0008814;MP:0011994;MP:0005403;MP:0003477;MP:0009538	1	1	0	0
HP:0000762	Decreased nerve conduction velocity	MP:0008814	decreased nerve conduction velocity	diffused	MP:0008814	decreased nerve conduction velocity	MP:0008814;MP:0011994;MP:0005403;MP:0009538;MP:0003477	1	1	0	0
HP:0000762	Decreased nerve conduction velocity	MP:0008814	decreased nerve conduction velocity	plain	MP:0008814	decreased nerve conduction velocity	MP:0008814;MP:0011994;MP:0005403;MP:0003477;MP:0020828	1	1	0	0
HP:0000763	Sensory neuropathy	MP:0001077	abnormal spinal nerve morphology	best	MP:0002752	abnormal somatic nervous system morphology	MP:0002752;MP:0005423;MP:0002229;MP:0003861;MP:0002184	0	0	1	1
HP:0000763	Sensory neuropathy	MP:0001077	abnormal spinal nerve morphology	diffused	MP:0002752	abnormal somatic nervous system morphology	MP:0002752;MP:0005423;MP:0003861;MP:0002184;MP:0002751	0	0	1	1
HP:0000763	Sensory neuropathy	MP:0001077	abnormal spinal nerve morphology	plain	MP:0002752	abnormal somatic nervous system morphology	MP:0002752;MP:0001077;MP:0003861;MP:0005423;MP:0002184	0	1	1	0
HP:0000764	Peripheral axonal degeneration	MP:0005405	axon degeneration	best	MP:0002229	neurodegeneration	MP:0002229;MP:0002752;MP:0003861;MP:0002751;MP:0002184	0	0	1	1
HP:0000764	Peripheral axonal degeneration	MP:0005405	axon degeneration	diffused	MP:0002752	abnormal somatic nervous system morphology	MP:0002752;MP:0002229;MP:0003861;MP:0002751;MP:0002184	0	0	3	1
HP:0000764	Peripheral axonal degeneration	MP:0005405	axon degeneration	plain	MP:0002752	abnormal somatic nervous system morphology	MP:0002752;MP:0002229;MP:0003861;MP:0002184;MP:0002751	0	0	3	1
HP:0000765	Abnormality of the thorax	MP:0004624	abnormal thoracic cage morphology	best	MP:0002114	abnormal axial skeleton morphology	MP:0002114;MP:0004624;MP:0000071;MP:0000157;MP:0004703	0	1	1	0
HP:0000765	Abnormality of the thorax	MP:0004624	abnormal thoracic cage morphology	diffused	MP:0002114	abnormal axial skeleton morphology	MP:0002114;MP:0004624;MP:0004703;MP:0000071;MP:0000157	0	1	1	0
HP:0000765	Abnormality of the thorax	MP:0004624	abnormal thoracic cage morphology	plain	MP:0002114	abnormal axial skeleton morphology	MP:0002114;MP:0004624;MP:0000071;MP:0004703;MP:0000157	0	1	1	0
HP:0000766	Abnormality of the sternum	MP:0004624	abnormal thoracic cage morphology	best	MP:0012514	pectus excavatum	MP:0012514;MP:0004323;MP:0012279;MP:0000157;MP:0004321	0	0	7	1
HP:0000766	Abnormality of the sternum	MP:0004624	abnormal thoracic cage morphology	diffused	MP:0012514	pectus excavatum	MP:0012514;MP:0004323;MP:0000157;MP:0008785;MP:0012279	0	0	7	1
HP:0000766	Abnormality of the sternum	MP:0004624	abnormal thoracic cage morphology	plain	MP:0012514	pectus excavatum	MP:0012514;MP:0004323;MP:0012279;MP:0008785;MP:0000157	0	0	7	1
HP:0000767	Pectus excavatum	MP:0012514	pectus excavatum	best	MP:0012514	pectus excavatum	MP:0012514;MP:0012279;MP:0004323;MP:0004321;MP:0004320	1	1	0	0
HP:0000767	Pectus excavatum	MP:0012514	pectus excavatum	diffused	MP:0012514	pectus excavatum	MP:0012514;MP:0004323;MP:0012279;MP:0004320;MP:0004321	1	1	0	0
HP:0000767	Pectus excavatum	MP:0012514	pectus excavatum	plain	MP:0012514	pectus excavatum	MP:0012514;MP:0012279;MP:0004323;MP:0004320;MP:0004321	1	1	0	0
HP:0000768	Pectus carinatum	MP:0004624	abnormal thoracic cage morphology	best	MP:0012514	pectus excavatum	MP:0012514;MP:0012279;MP:0004323;MP:0004321;MP:0000158	0	0	7	2
HP:0000768	Pectus carinatum	MP:0004624	abnormal thoracic cage morphology	diffused	MP:0012514	pectus excavatum	MP:0012514;MP:0004323;MP:0012279;MP:0008785;MP:0004321	0	0	7	2
HP:0000768	Pectus carinatum	MP:0004624	abnormal thoracic cage morphology	plain	MP:0012514	pectus excavatum	MP:0012514;MP:0012279;MP:0004323;MP:0008785;MP:0004320	0	0	7	2
HP:0000769	Abnormality of the breast	MP:0013712	abnormal thoracic mammary gland morphology	best	MP:0001882	abnormal lactation	MP:0001882;MP:0001881;MP:0010172;MP:0013715;MP:0014126	0	0	6	3
HP:0000769	Abnormality of the breast	MP:0013712	abnormal thoracic mammary gland morphology	diffused	MP:0014126	increased mammary gland apoptosis	MP:0014126;MP:0001882;MP:0013148;MP:0001881;MP:0014058	0	0	6	5
HP:0000769	Abnormality of the breast	MP:0013712	abnormal thoracic mammary gland morphology	plain	MP:0001882	abnormal lactation	MP:0001882;MP:0014126;MP:0013148;MP:0009722;MP:0013715	0	0	6	3
HP:0000771	Gynecomastia	MP:0013712	abnormal thoracic mammary gland morphology	best	MP:0006271	abnormal involution of the mammary gland	MP:0006271;MP:0000629;MP:0009722;MP:0009721;MP:0000662	0	0	3	3
HP:0000771	Gynecomastia	MP:0013712	abnormal thoracic mammary gland morphology	diffused	MP:0006271	abnormal involution of the mammary gland	MP:0006271;MP:0014126;MP:0001881;MP:0009722;MP:0009721	0	0	3	3
HP:0000771	Gynecomastia	MP:0013712	abnormal thoracic mammary gland morphology	plain	MP:0006271	abnormal involution of the mammary gland	MP:0006271;MP:0009720;MP:0004135;MP:0009722;MP:0006270	0	0	3	3
HP:0000772	Abnormality of the ribs	MP:0000150	abnormal rib morphology	best	MP:0000150	abnormal rib morphology	MP:0000150;MP:0004625;MP:0000154;MP:0000480;MP:0003345	1	1	0	0
HP:0000772	Abnormality of the ribs	MP:0000150	abnormal rib morphology	diffused	MP:0000150	abnormal rib morphology	MP:0000150;MP:0000154;MP:0000480;MP:0003345;MP:0000152	1	1	0	0
HP:0000772	Abnormality of the ribs	MP:0000150	abnormal rib morphology	plain	MP:0000154	rib fusion	MP:0000154;MP:0000150;MP:0000153;MP:0000152;MP:0003345	0	1	1	0
HP:0000773	Short ribs	MP:0004672	short ribs	best	MP:0004672	short ribs	MP:0004672;MP:0000152;MP:0004673;MP:0000154;MP:0004677	1	1	0	0
HP:0000773	Short ribs	MP:0004672	short ribs	diffused	MP:0004672	short ribs	MP:0004672;MP:0000152;MP:0004673;MP:0000154;MP:0004677	1	1	0	0
HP:0000773	Short ribs	MP:0004672	short ribs	plain	MP:0004673	splayed ribs	MP:0004673;MP:0000152;MP:0004672;MP:0000154;MP:0004677	0	1	2	0
HP:0000774	Narrow chest	MP:0004134	abnormal chest morphology	best	MP:0001267	enlarged chest	MP:0001267;MP:0000157;MP:0001268;MP:0004323;MP:0004134	0	1	1	0
HP:0000774	Narrow chest	MP:0004134	abnormal chest morphology	diffused	MP:0001267	enlarged chest	MP:0001267;MP:0001268;MP:0004134;MP:0004733;MP:0010468	0	1	1	0
HP:0000774	Narrow chest	MP:0004134	abnormal chest morphology	plain	MP:0001267	enlarged chest	MP:0001267;MP:0001268;MP:0012514;MP:0004134;MP:0009868	0	1	1	0
HP:0000775	Abnormality of the diaphragm	MP:0002279	abnormal diaphragm morphology	best	MP:0012059	thick diaphragm muscle	MP:0012059;MP:0000761;MP:0002279;MP:0012251;MP:0012060	0	1	1	0
HP:0000775	Abnormality of the diaphragm	MP:0002279	abnormal diaphragm morphology	diffused	MP:0012059	thick diaphragm muscle	MP:0012059;MP:0000761;MP:0012251;MP:0003924;MP:0002279	0	1	1	0
HP:0000775	Abnormality of the diaphragm	MP:0002279	abnormal diaphragm morphology	plain	MP:0012059	thick diaphragm muscle	MP:0012059;MP:0000761;MP:0003924;MP:0012251;MP:0012060	0	0	1	1
HP:0000776	Congenital diaphragmatic hernia	MP:0003924	diaphragmatic hernia	best	MP:0003924	diaphragmatic hernia	MP:0003924;MP:0012251;MP:0012059;MP:0000761;MP:0002279	1	1	0	0
HP:0000776	Congenital diaphragmatic hernia	MP:0003924	diaphragmatic hernia	diffused	MP:0003924	diaphragmatic hernia	MP:0003924;MP:0012251;MP:0012059;MP:0000761;MP:0003258	1	1	0	0
HP:0000776	Congenital diaphragmatic hernia	MP:0003924	diaphragmatic hernia	plain	MP:0003924	diaphragmatic hernia	MP:0003924;MP:0012059;MP:0000761;MP:0012251;MP:0003258	1	1	0	0
HP:0000777	Abnormality of the thymus	MP:0000703	abnormal thymus morphology	best	MP:0000703	abnormal thymus morphology	MP:0000703;MP:0003763;MP:0002364;MP:0009544;MP:0002368	1	1	0	0
HP:0000777	Abnormality of the thymus	MP:0000703	abnormal thymus morphology	diffused	MP:0000703	abnormal thymus morphology	MP:0000703;MP:0002364;MP:0009544;MP:0003763;MP:0002368	1	1	0	0
HP:0000777	Abnormality of the thymus	MP:0000703	abnormal thymus morphology	plain	MP:0002364	abnormal thymus size	MP:0002364;MP:0000703;MP:0001879;MP:0009544;MP:0003763	0	1	1	0
HP:0000778	Hypoplasia of the thymus	MP:0001823	thymus hypoplasia	best	MP:0001823	thymus hypoplasia	MP:0001823;MP:0000706;MP:0013589;MP:0009544;MP:0002364	1	1	0	0
HP:0000778	Hypoplasia of the thymus	MP:0001823	thymus hypoplasia	diffused	MP:0001823	thymus hypoplasia	MP:0001823;MP:0000706;MP:0013589;MP:0000708;MP:0009544	1	1	0	0
HP:0000778	Hypoplasia of the thymus	MP:0001823	thymus hypoplasia	plain	MP:0001823	thymus hypoplasia	MP:0001823;MP:0000706;MP:0013589;MP:0000708;MP:0000709	1	1	0	0
HP:0000782	Abnormality of the scapula	MP:0000149	abnormal scapula morphology	best	MP:0000149	abnormal scapula morphology	MP:0000149;MP:0000157;MP:0004343;MP:0004341;MP:0004338	1	1	0	0
HP:0000782	Abnormality of the scapula	MP:0000149	abnormal scapula morphology	diffused	MP:0000149	abnormal scapula morphology	MP:0000149;MP:0004343;MP:0004341;MP:0004345;MP:0004340	1	1	0	0
HP:0000782	Abnormality of the scapula	MP:0000149	abnormal scapula morphology	plain	MP:0004343	small scapula	MP:0004343;MP:0004341;MP:0000149;MP:0004340;MP:0004342	0	1	1	0
HP:0000786	Primary amenorrhea	MP:0003376	amenorrhea	best	MP:0003376	amenorrhea	MP:0003376;MP:0003375;MP:0009344;MP:0009224;MP:0009092	1	1	0	0
HP:0000786	Primary amenorrhea	MP:0003376	amenorrhea	diffused	MP:0003376	amenorrhea	MP:0003376;MP:0003375;MP:0009224;MP:0009344;MP:0009092	1	1	0	0
HP:0000786	Primary amenorrhea	MP:0003376	amenorrhea	plain	MP:0003376	amenorrhea	MP:0003376;MP:0003375;MP:0009344;MP:0009224;MP:0003077	1	1	0	0
HP:0000787	Nephrolithiasis	MP:0002708	nephrolithiasis	best	MP:0002708	nephrolithiasis	MP:0002708;MP:0000527;MP:0004967;MP:0003014;MP:0003881	1	1	0	0
HP:0000787	Nephrolithiasis	MP:0002708	nephrolithiasis	diffused	MP:0002708	nephrolithiasis	MP:0002708;MP:0004967;MP:0000527;MP:0003014;MP:0002706	1	1	0	0
HP:0000787	Nephrolithiasis	MP:0002708	nephrolithiasis	plain	MP:0002708	nephrolithiasis	MP:0002708;MP:0004967;MP:0003014;MP:0002706;MP:0000527	1	1	0	0
HP:0000789	Infertility	MP:0001924	infertility	best	MP:0005410	abnormal fertilization	MP:0005410;MP:0002161;MP:0013136;MP:0001924;MP:0001926	0	1	3	0
HP:0000789	Infertility	MP:0001924	infertility	diffused	MP:0002161	abnormal fertility/fecundity	MP:0002161;MP:0001924;MP:0013136;MP:0005647;MP:0001926	0	1	1	0
HP:0000789	Infertility	MP:0001924	infertility	plain	MP:0001924	infertility	MP:0001924;MP:0002161;MP:0013136;MP:0001926;MP:0001925	1	1	0	0
HP:0000790	Hematuria	MP:0005161	hematuria	best	MP:0005161	hematuria	MP:0005161;MP:0011444;MP:0011417;MP:0013285;MP:0002136	1	1	0	0
HP:0000790	Hematuria	MP:0005161	hematuria	diffused	MP:0005161	hematuria	MP:0005161;MP:0011444;MP:0002136;MP:0011417;MP:0013285	1	1	0	0
HP:0000790	Hematuria	MP:0005161	hematuria	plain	MP:0005161	hematuria	MP:0005161;MP:0011419;MP:0011417;MP:0011444;MP:0002136	1	1	0	0
HP:0000791	Uric acid nephrolithiasis	MP:0002708	nephrolithiasis	best	MP:0002708	nephrolithiasis	MP:0002708;MP:0009809;MP:0011625;MP:0005360;MP:0008820	1	1	0	0
HP:0000791	Uric acid nephrolithiasis	MP:0002708	nephrolithiasis	diffused	MP:0002708	nephrolithiasis	MP:0002708;MP:0011625;MP:0005360;MP:0009809;MP:0008820	1	1	0	0
HP:0000791	Uric acid nephrolithiasis	MP:0002708	nephrolithiasis	plain	MP:0002708	nephrolithiasis	MP:0002708;MP:0011625;MP:0005360;MP:0009809;MP:0011626	1	1	0	0
HP:0000793	Membranoproliferative glomerulonephritis	MP:0002743	glomerulonephritis	best	MP:0002743	glomerulonephritis	MP:0002743;MP:0005327;MP:0011339;MP:0011506;MP:0011512	1	1	0	0
HP:0000793	Membranoproliferative glomerulonephritis	MP:0002743	glomerulonephritis	diffused	MP:0002743	glomerulonephritis	MP:0002743;MP:0005327;MP:0011339;MP:0011506;MP:0011512	1	1	0	0
HP:0000793	Membranoproliferative glomerulonephritis	MP:0002743	glomerulonephritis	plain	MP:0002743	glomerulonephritis	MP:0002743;MP:0011506;MP:0011339;MP:0005327;MP:0011338	1	1	0	0
HP:0000794	IgA deposition in the glomerulus	MP:0005325	abnormal renal glomerulus morphology	best	MP:0020519	renal glomerular immunoglobulin deposits	MP:0020519;MP:0020518;MP:0001807;MP:0002495;MP:0020171	0	0	2	1
HP:0000794	IgA deposition in the glomerulus	MP:0005325	abnormal renal glomerulus morphology	diffused	MP:0020519	renal glomerular immunoglobulin deposits	MP:0020519;MP:0020518;MP:0001807;MP:0002495;MP:0020171	0	0	2	1
HP:0000794	IgA deposition in the glomerulus	MP:0005325	abnormal renal glomerulus morphology	plain	MP:0020519	renal glomerular immunoglobulin deposits	MP:0020519;MP:0001807;MP:0020518;MP:0002495;MP:0020171	0	0	2	1
HP:0000795	Abnormality of the urethra	MP:0000537	abnormal urethra morphology	best	MP:0011485	abnormal urethra urothelium morphology	MP:0011485;MP:0000537;MP:0011788;MP:0011776;MP:0003594	0	1	1	0
HP:0000795	Abnormality of the urethra	MP:0000537	abnormal urethra morphology	diffused	MP:0000537	abnormal urethra morphology	MP:0000537;MP:0011485;MP:0011788;MP:0003594;MP:0011776	1	1	0	0
HP:0000795	Abnormality of the urethra	MP:0000537	abnormal urethra morphology	plain	MP:0011788	absent urethra	MP:0011788;MP:0003594;MP:0011485;MP:0011776;MP:0003591	0	0	1	1
HP:0000796	Urethral obstruction	MP:0011801	urethra obstruction	best	MP:0011801	urethra obstruction	MP:0011801;MP:0011788;MP:0011840;MP:0000537;MP:0011485	1	1	0	0
HP:0000796	Urethral obstruction	MP:0011801	urethra obstruction	diffused	MP:0011801	urethra obstruction	MP:0011801;MP:0011788;MP:0011840;MP:0000537;MP:0003594	1	1	0	0
HP:0000796	Urethral obstruction	MP:0011801	urethra obstruction	plain	MP:0011801	urethra obstruction	MP:0011801;MP:0011788;MP:0011840;MP:0003594;MP:0003591	1	1	0	0
HP:0000798	Oligospermia	MP:0002687	oligozoospermia	best	MP:0002687	oligozoospermia	MP:0002687;MP:0001156;MP:0009325;MP:0005159;MP:0002673	1	1	0	0
HP:0000798	Oligospermia	MP:0002687	oligozoospermia	diffused	MP:0002687	oligozoospermia	MP:0002687;MP:0005159;MP:0009325;MP:0001156;MP:0030603	1	1	0	0
HP:0000798	Oligospermia	MP:0002687	oligozoospermia	plain	MP:0002687	oligozoospermia	MP:0002687;MP:0009325;MP:0001156;MP:0005159;MP:0030603	1	1	0	0
HP:0000799	Renal steatosis	MP:0002135	abnormal kidney morphology	best	MP:0000527	abnormal kidney development	MP:0000527;MP:0004967;MP:0003014;MP:0002706;MP:0003604	0	0	1	1
HP:0000799	Renal steatosis	MP:0002135	abnormal kidney morphology	diffused	MP:0004967	abnormal kidney epithelium morphology	MP:0004967;MP:0003014;MP:0002706;MP:0000521;MP:0000527	0	0	1	1
HP:0000799	Renal steatosis	MP:0002135	abnormal kidney morphology	plain	MP:0004967	abnormal kidney epithelium morphology	MP:0004967;MP:0003014;MP:0002706;MP:0003985;MP:0004969	0	0	1	1
HP:0000800	Cystic renal dysplasia	MP:0003675	kidney cysts	best	MP:0003675	kidney cysts	MP:0003675;MP:0004967;MP:0002706;MP:0003014;MP:0000527	1	1	0	0
HP:0000800	Cystic renal dysplasia	MP:0003675	kidney cysts	diffused	MP:0003675	kidney cysts	MP:0003675;MP:0004967;MP:0008528;MP:0003014;MP:0011682	1	1	0	0
HP:0000800	Cystic renal dysplasia	MP:0003675	kidney cysts	plain	MP:0003675	kidney cysts	MP:0003675;MP:0008528;MP:0011682;MP:0004967;MP:0003014	1	1	0	0
HP:0000802	Impotence	MP:0003415	priapism	best	MP:0001379	abnormal penile erection	MP:0001379;MP:0013327;MP:0003698;MP:0004884;MP:0005647	0	0	1	1
HP:0000802	Impotence	MP:0003415	priapism	diffused	MP:0001379	abnormal penile erection	MP:0001379;MP:0013327;MP:0005187;MP:0003698;MP:0001145	0	0	1	1
HP:0000802	Impotence	MP:0003415	priapism	plain	MP:0001379	abnormal penile erection	MP:0001379;MP:0013327;MP:0003698;MP:0004543;MP:0004884	0	0	1	1
HP:0000803	Renal cortical cysts	MP:0000522	kidney cortex cysts	best	MP:0003675	kidney cysts	MP:0003675;MP:0000522;MP:0011682;MP:0011307;MP:0011308	0	1	1	0
HP:0000803	Renal cortical cysts	MP:0000522	kidney cortex cysts	diffused	MP:0000522	kidney cortex cysts	MP:0000522;MP:0003675;MP:0011682;MP:0011307;MP:0011308	1	1	0	0
HP:0000803	Renal cortical cysts	MP:0000522	kidney cortex cysts	plain	MP:0000522	kidney cortex cysts	MP:0000522;MP:0003675;MP:0011682;MP:0011307;MP:0011308	1	1	0	0
HP:0000804	Xanthine nephrolithiasis	MP:0002708	nephrolithiasis	best	MP:0002708	nephrolithiasis	MP:0002708;MP:0011625;MP:0005360;MP:0001859;MP:0000527	1	1	0	0
HP:0000804	Xanthine nephrolithiasis	MP:0002708	nephrolithiasis	diffused	MP:0002708	nephrolithiasis	MP:0002708;MP:0011625;MP:0005360;MP:0011626;MP:0000527	1	1	0	0
HP:0000804	Xanthine nephrolithiasis	MP:0002708	nephrolithiasis	plain	MP:0002708	nephrolithiasis	MP:0002708;MP:0011625;MP:0005360;MP:0011626;MP:0003605	1	1	0	0
HP:0000805	Enuresis	MP:0010386	abnormal urinary bladder physiology	best	MP:0003251	gallbladder inflammation	MP:0003251;MP:0005085;MP:0009492;MP:0020131;MP:0020133	0	0	4	4
HP:0000805	Enuresis	MP:0010386	abnormal urinary bladder physiology	diffused	MP:0011923	abnormal bladder urine volume	MP:0011923;MP:0010386;MP:0003280;MP:0009646;MP:0000544	0	1	1	0
HP:0000805	Enuresis	MP:0010386	abnormal urinary bladder physiology	plain	MP:0011923	abnormal bladder urine volume	MP:0011923;MP:0003280;MP:0010386;MP:0000544;MP:0000543	0	1	1	0
HP:0000807	Glandular hypospadias	MP:0003124	hypospadia	best	MP:0003124	hypospadia	MP:0003124;MP:0003598;MP:0011796;MP:0011776;MP:0011779	1	1	0	0
HP:0000807	Glandular hypospadias	MP:0003124	hypospadia	diffused	MP:0003124	hypospadia	MP:0003124;MP:0003598;MP:0011796;MP:0011776;MP:0011779	1	1	0	0
HP:0000807	Glandular hypospadias	MP:0003124	hypospadia	plain	MP:0003124	hypospadia	MP:0003124;MP:0003598;MP:0011796;MP:0011779;MP:0011776	1	1	0	0
HP:0000808	Penoscrotal hypospadias	MP:0003124	hypospadia	best	MP:0003124	hypospadia	MP:0003124;MP:0003598;MP:0011796;MP:0011835;MP:0011776	1	1	0	0
HP:0000808	Penoscrotal hypospadias	MP:0003124	hypospadia	diffused	MP:0003124	hypospadia	MP:0003124;MP:0003598;MP:0011835;MP:0011796;MP:0011776	1	1	0	0
HP:0000808	Penoscrotal hypospadias	MP:0003124	hypospadia	plain	MP:0003124	hypospadia	MP:0003124;MP:0003598;MP:0011835;MP:0011796;MP:0009103	1	1	0	0
HP:0000809	Urinary tract atresia	MP:0011489	ureteropelvic junction atresia	best	MP:0000534	abnormal ureter morphology	MP:0000534;MP:0011484;MP:0003630;MP:0011486;MP:0003942	0	0	3	3
HP:0000809	Urinary tract atresia	MP:0011489	ureteropelvic junction atresia	diffused	MP:0003630	abnormal urothelium morphology	MP:0003630;MP:0011762;MP:0003942;MP:0009646;MP:0010386	0	0	3	3
HP:0000809	Urinary tract atresia	MP:0011489	ureteropelvic junction atresia	plain	MP:0003630	abnormal urothelium morphology	MP:0003630;MP:0003130;MP:0009576;MP:0003942;MP:0011762	0	0	3	3
HP:0000811	Abnormal external genitalia	MP:0009198	abnormal male genitalia morphology	best	MP:0009198	abnormal male genitalia morphology	MP:0009198;MP:0009209;MP:0009208;MP:0005187;MP:0001139	1	1	0	0
HP:0000811	Abnormal external genitalia	MP:0001145	abnormal male reproductive system morphology	diffused	MP:0009198	abnormal male genitalia morphology	MP:0009198;MP:0005187;MP:0009199;MP:0009208;MP:0001145	0	1	1	0
HP:0000811	Abnormal external genitalia	MP:0001145	abnormal male reproductive system morphology	plain	MP:0009198	abnormal male genitalia morphology	MP:0009198;MP:0009199;MP:0013055;MP:0001145;MP:0005187	0	1	1	0
HP:0000812	Abnormal internal genitalia	MP:0009205	abnormal internal male genitalia morphology	best	MP:0001139	abnormal vagina morphology	MP:0001139;MP:0009209;MP:0001120;MP:0001158;MP:0001146	0	0	5	1
HP:0000812	Abnormal internal genitalia	MP:0009205	abnormal internal male genitalia morphology	diffused	MP:0001158	abnormal prostate gland morphology	MP:0001158;MP:0001139;MP:0002059;MP:0009205;MP:0001120	0	1	1	0
HP:0000812	Abnormal internal genitalia	MP:0009205	abnormal internal male genitalia morphology	plain	MP:0001139	abnormal vagina morphology	MP:0001139;MP:0009209;MP:0009205;MP:0001158;MP:0001120	0	1	5	0
HP:0000813	Bicornuate uterus	MP:0001120	abnormal uterus morphology	best	MP:0001120	abnormal uterus morphology	MP:0001120;MP:0003572;MP:0001123;MP:0009082;MP:0003559	1	1	0	0
HP:0000813	Bicornuate uterus	MP:0001120	abnormal uterus morphology	diffused	MP:0003572	abnormal uterus development	MP:0003572;MP:0004902;MP:0002637;MP:0003558;MP:0001121	0	0	1	1
HP:0000813	Bicornuate uterus	MP:0001120	abnormal uterus morphology	plain	MP:0002637	small uterus	MP:0002637;MP:0003558;MP:0002676;MP:0001121;MP:0009082	0	0	2	1
HP:0000815	Hypergonadotropic hypogonadism	MP:0001116	small gonad	best	MP:0001116	small gonad	MP:0001116;MP:0001147;MP:0001127;MP:0003363;MP:0005644	1	1	0	0
HP:0000815	Hypergonadotropic hypogonadism	MP:0001116	small gonad	diffused	MP:0001116	small gonad	MP:0001116;MP:0001147;MP:0001127;MP:0005644;MP:0002211	1	1	0	0
HP:0000815	Hypergonadotropic hypogonadism	MP:0001116	small gonad	plain	MP:0001116	small gonad	MP:0001116;MP:0001147;MP:0001127;MP:0002211;MP:0005644	1	1	0	0
HP:0000816	Abnormality of Krebs cycle metabolism	MP:0010958	abnormal tricarboxylic acid cycle	best	MP:0005584	abnormal enzyme/coenzyme activity	MP:0005584;MP:0005319;MP:0012646;MP:0010958;MP:0012649	0	1	5	0
HP:0000816	Abnormality of Krebs cycle metabolism	MP:0010958	abnormal tricarboxylic acid cycle	diffused	MP:0010958	abnormal tricarboxylic acid cycle	MP:0010958;MP:0005319;MP:0005584;MP:0001570;MP:0012649	1	1	0	0
HP:0000816	Abnormality of Krebs cycle metabolism	MP:0010958	abnormal tricarboxylic acid cycle	plain	MP:0010958	abnormal tricarboxylic acid cycle	MP:0010958;MP:0005584;MP:0020026;MP:0005319;MP:0020018	1	1	0	0
HP:0000817	Poor eye contact	MP:0002557	abnormal social/conspecific interaction	best	MP:0001389	abnormal eye movement	MP:0001389;MP:0002557;MP:0001522;MP:0002092;MP:0001360	0	1	5	0
HP:0000817	Poor eye contact	MP:0002557	abnormal social/conspecific interaction	diffused	MP:0002557	abnormal social/conspecific interaction	MP:0002557;MP:0001360;MP:0001389;MP:0003863;MP:0020437	1	1	0	0
HP:0000817	Poor eye contact	MP:0002557	abnormal social/conspecific interaction	plain	MP:0002557	abnormal social/conspecific interaction	MP:0002557;MP:0001360;MP:0006157;MP:0002566;MP:0020437	1	1	0	0
HP:0000818	Abnormality of the endocrine system	MP:0013560	abnormal endocrine gland morphology	best	MP:0010147	abnormal endocrine pancreas physiology	MP:0010147;MP:0009165;MP:0002876;MP:0002693;MP:0000678	0	0	5	1
HP:0000818	Abnormality of the endocrine system	MP:0013560	abnormal endocrine gland morphology	diffused	MP:0000678	abnormal parathyroid gland morphology	MP:0000678;MP:0000681;MP:0009165;MP:0002876;MP:0010147	0	0	1	1
HP:0000818	Abnormality of the endocrine system	MP:0013560	abnormal endocrine gland morphology	plain	MP:0000681	abnormal thyroid gland morphology	MP:0000681;MP:0000678;MP:0002876;MP:0013937;MP:0003431	0	0	1	1
HP:0000819	Diabetes mellitus	MP:0002078	abnormal glucose homeostasis	best	MP:0001560	abnormal circulating insulin level	MP:0001560;MP:0002695;MP:0005291;MP:0005293;MP:0003564	0	0	1	1
HP:0000819	Diabetes mellitus	MP:0002078	abnormal glucose homeostasis	diffused	MP:0001560	abnormal circulating insulin level	MP:0001560;MP:0002695;MP:0005291;MP:0005293;MP:0003564	0	0	1	1
HP:0000819	Diabetes mellitus	MP:0002078	abnormal glucose homeostasis	plain	MP:0005291	abnormal glucose tolerance	MP:0005291;MP:0005293;MP:0001560;MP:0001559;MP:0020101	0	0	1	1
HP:0000820	Abnormality of the thyroid gland	MP:0002876	abnormal thyroid physiology	best	MP:0000681	abnormal thyroid gland morphology	MP:0000681;MP:0013937;MP:0002876;MP:0003421;MP:0000678	0	1	6	0
HP:0000820	Abnormality of the thyroid gland	MP:0002876	abnormal thyroid physiology	diffused	MP:0000681	abnormal thyroid gland morphology	MP:0000681;MP:0013937;MP:0003421;MP:0002876;MP:0000678	0	1	6	0
HP:0000820	Abnormality of the thyroid gland	MP:0002876	abnormal thyroid physiology	plain	MP:0000681	abnormal thyroid gland morphology	MP:0000681;MP:0003421;MP:0013937;MP:0002876;MP:0000678	0	1	6	0
HP:0000821	Hypothyroidism	MP:0003503	decreased activity of thyroid	best	MP:0003503	decreased activity of thyroid	MP:0003503;MP:0003502;MP:0003504;MP:0002876;MP:0004663	1	1	0	0
HP:0000821	Hypothyroidism	MP:0003503	decreased activity of thyroid	diffused	MP:0003503	decreased activity of thyroid	MP:0003503;MP:0004663;MP:0003421;MP:0003502;MP:0003504	1	1	0	0
HP:0000821	Hypothyroidism	MP:0003503	decreased activity of thyroid	plain	MP:0003503	decreased activity of thyroid	MP:0003503;MP:0004663;MP:0003421;MP:0003502;MP:0005314	1	1	0	0
HP:0000822	Hypertension	MP:0000231	hypertension	best	MP:0000231	hypertension	MP:0000231;MP:0006144;MP:0006143;MP:0003548;MP:0002842	1	1	0	0
HP:0000822	Hypertension	MP:0000231	hypertension	diffused	MP:0000231	hypertension	MP:0000231;MP:0006144;MP:0006143;MP:0002842;MP:0006264	1	1	0	0
HP:0000822	Hypertension	MP:0000231	hypertension	plain	MP:0000231	hypertension	MP:0000231;MP:0006144;MP:0006143;MP:0002842;MP:0003882	1	1	0	0
HP:0000823	Delayed puberty	MP:0001938	delayed sexual maturation	best	MP:0003378	early sexual maturation	MP:0003378;MP:0003379;MP:0001938;MP:0003377;MP:0000422	0	1	2	0
HP:0000823	Delayed puberty	MP:0001938	delayed sexual maturation	diffused	MP:0003378	early sexual maturation	MP:0003378;MP:0001938;MP:0000422;MP:0001889;MP:0012177	0	1	2	0
HP:0000823	Delayed puberty	MP:0001938	delayed sexual maturation	plain	MP:0003378	early sexual maturation	MP:0003378;MP:0001938;MP:0000422;MP:0001889;MP:0012177	0	1	2	0
HP:0000824	Growth hormone deficiency	MP:0003970	abnormal prolactin level	best	MP:0003968	abnormal growth hormone level	MP:0003968;MP:0003971;MP:0003348;MP:0003965;MP:0005136	0	0	2	1
HP:0000824	Growth hormone deficiency	MP:0003970	abnormal prolactin level	diffused	MP:0003968	abnormal growth hormone level	MP:0003968;MP:0005136;MP:0005120;MP:0005137;MP:0005118	0	0	2	2
HP:0000824	Growth hormone deficiency	MP:0003970	abnormal prolactin level	plain	MP:0003968	abnormal growth hormone level	MP:0003968;MP:0005118;MP:0005136;MP:0003971;MP:0003972	0	0	2	2
HP:0000825	Hyperinsulinemic hypoglycemia	MP:0002079	increased circulating insulin level	best	MP:0002079	increased circulating insulin level	MP:0002079;MP:0000189;MP:0002727;MP:0002891;MP:0001560	1	1	0	0
HP:0000825	Hyperinsulinemic hypoglycemia	MP:0002079	increased circulating insulin level	diffused	MP:0002079	increased circulating insulin level	MP:0002079;MP:0000189;MP:0002727;MP:0002891;MP:0001560	1	1	0	0
HP:0000825	Hyperinsulinemic hypoglycemia	MP:0002079	increased circulating insulin level	plain	MP:0002079	increased circulating insulin level	MP:0002079;MP:0000189;MP:0002727;MP:0002891;MP:0001559	1	1	0	0
HP:0000826	Precocious puberty	MP:0003378	early sexual maturation	best	MP:0003378	early sexual maturation	MP:0003378;MP:0008994;MP:0003377;MP:0003379;MP:0001938	1	1	0	0
HP:0000826	Precocious puberty	MP:0003378	early sexual maturation	diffused	MP:0003378	early sexual maturation	MP:0003378;MP:0008994;MP:0003377;MP:0008303;MP:0008940	1	1	0	0
HP:0000826	Precocious puberty	MP:0003378	early sexual maturation	plain	MP:0003378	early sexual maturation	MP:0003378;MP:0008994;MP:0003377;MP:0008940;MP:0001938	1	1	0	0
HP:0000828	Abnormality of the parathyroid gland	MP:0000678	abnormal parathyroid gland morphology	best	MP:0000678	abnormal parathyroid gland morphology	MP:0000678;MP:0003431;MP:0000680;MP:0013571;MP:0013572	1	1	0	0
HP:0000828	Abnormality of the parathyroid gland	MP:0000678	abnormal parathyroid gland morphology	diffused	MP:0000678	abnormal parathyroid gland morphology	MP:0000678;MP:0000680;MP:0003431;MP:0013571;MP:0003113	1	1	0	0
HP:0000828	Abnormality of the parathyroid gland	MP:0000678	abnormal parathyroid gland morphology	plain	MP:0000678	abnormal parathyroid gland morphology	MP:0000678;MP:0000680;MP:0013571;MP:0003431;MP:0003113	1	1	0	0
HP:0000829	Hypoparathyroidism	MP:0003433	decreased activity of parathyroid	best	MP:0003433	decreased activity of parathyroid	MP:0003433;MP:0003432;MP:0003431;MP:0002905;MP:0000680	1	1	0	0
HP:0000829	Hypoparathyroidism	MP:0003433	decreased activity of parathyroid	diffused	MP:0003433	decreased activity of parathyroid	MP:0003433;MP:0003432;MP:0000678;MP:0013571;MP:0013572	1	1	0	0
HP:0000829	Hypoparathyroidism	MP:0003433	decreased activity of parathyroid	plain	MP:0003433	decreased activity of parathyroid	MP:0003433;MP:0003432;MP:0013571;MP:0013572;MP:0003431	1	1	0	0
HP:0000830	Anterior hypopituitarism	MP:0003348	hypopituitarism	best	MP:0003348	hypopituitarism	MP:0003348;MP:0003816;MP:0005315;MP:0008327;MP:0004163	1	1	0	0
HP:0000830	Anterior hypopituitarism	MP:0003348	hypopituitarism	diffused	MP:0003348	hypopituitarism	MP:0003348;MP:0004163;MP:0008327;MP:0005315;MP:0003816	1	1	0	0
HP:0000830	Anterior hypopituitarism	MP:0003348	hypopituitarism	plain	MP:0003348	hypopituitarism	MP:0003348;MP:0003347;MP:0008327;MP:0001747;MP:0003972	1	1	0	0
HP:0000831	Insulin-resistant diabetes mellitus	MP:0005331	insulin resistance	best	MP:0005331	insulin resistance	MP:0005331;MP:0020086;MP:0001560;MP:0002891;MP:0003839	1	1	0	0
HP:0000831	Insulin-resistant diabetes mellitus	MP:0005331	insulin resistance	diffused	MP:0005331	insulin resistance	MP:0005331;MP:0020086;MP:0002891;MP:0020087;MP:0020088	1	1	0	0
HP:0000831	Insulin-resistant diabetes mellitus	MP:0005331	insulin resistance	plain	MP:0005331	insulin resistance	MP:0005331;MP:0003839;MP:0002891;MP:0020087;MP:0020088	1	1	0	0
HP:0000832	Primary hypothyroidism	MP:0003503	decreased activity of thyroid	best	MP:0003502	increased activity of thyroid	MP:0003502;MP:0003503;MP:0004663;MP:0005314;MP:0003421	0	1	2	0
HP:0000832	Primary hypothyroidism	MP:0003503	decreased activity of thyroid	diffused	MP:0004663	athyroidism	MP:0004663;MP:0003503;MP:0005314;MP:0003421;MP:0003502	0	1	8	0
HP:0000832	Primary hypothyroidism	MP:0003503	decreased activity of thyroid	plain	MP:0004663	athyroidism	MP:0004663;MP:0003503;MP:0005314;MP:0003421;MP:0003502	0	1	8	0
HP:0000834	Abnormality of the adrenal glands	MP:0000639	abnormal adrenal gland morphology	best	MP:0000639	abnormal adrenal gland morphology	MP:0000639;MP:0002909;MP:0000642;MP:0011362;MP:0002768	1	1	0	0
HP:0000834	Abnormality of the adrenal glands	MP:0000639	abnormal adrenal gland morphology	diffused	MP:0000639	abnormal adrenal gland morphology	MP:0000639;MP:0002768;MP:0000642;MP:0002909;MP:0000640	1	1	0	0
HP:0000834	Abnormality of the adrenal glands	MP:0000639	abnormal adrenal gland morphology	plain	MP:0000639	abnormal adrenal gland morphology	MP:0000639;MP:0002909;MP:0011362;MP:0000640;MP:0009078	1	1	0	0
HP:0000835	Adrenal hypoplasia	MP:0000640	adrenal gland hypoplasia	best	MP:0000640	adrenal gland hypoplasia	MP:0000640;MP:0000639;MP:0011362;MP:0002768;MP:0013309	1	1	0	0
HP:0000835	Adrenal hypoplasia	MP:0000640	adrenal gland hypoplasia	diffused	MP:0000640	adrenal gland hypoplasia	MP:0000640;MP:0000639;MP:0002768;MP:0011362;MP:0013309	1	1	0	0
HP:0000835	Adrenal hypoplasia	MP:0000640	adrenal gland hypoplasia	plain	MP:0000640	adrenal gland hypoplasia	MP:0000640;MP:0011362;MP:0000639;MP:0013309;MP:0002768	1	1	0	0
HP:0000836	Hyperthyroidism	MP:0003502	increased activity of thyroid	best	MP:0003502	increased activity of thyroid	MP:0003502;MP:0005472;MP:0005480;MP:0005479;MP:0005474	1	1	0	0
HP:0000836	Hyperthyroidism	MP:0003502	increased activity of thyroid	diffused	MP:0005472	abnormal triiodothyronine level	MP:0005472;MP:0005479;MP:0005480;MP:0003502;MP:0005473	0	1	10	0
HP:0000836	Hyperthyroidism	MP:0003502	increased activity of thyroid	plain	MP:0005472	abnormal triiodothyronine level	MP:0005472;MP:0003502;MP:0004663;MP:0005479;MP:0005480	0	1	10	0
HP:0000837	Increased circulating gonadotropin level	MP:0003362	increased circulating gonadotropin level	best	MP:0008325	abnormal gonadotroph morphology	MP:0008325;MP:0003361;MP:0003362;MP:0001751;MP:0003363	0	1	13	0
HP:0000837	Increased circulating gonadotropin level	MP:0003362	increased circulating gonadotropin level	diffused	MP:0008325	abnormal gonadotroph morphology	MP:0008325;MP:0008425;MP:0008424;MP:0008334;MP:0008335	0	0	13	13
HP:0000837	Increased circulating gonadotropin level	MP:0003362	increased circulating gonadotropin level	plain	MP:0008424	increased gonadotroph cell size	MP:0008424;MP:0008425;MP:0008325;MP:0008334;MP:0008335	0	0	14	13
HP:0000839	Pituitary dwarfism	MP:0003970	abnormal prolactin level	best	MP:0003348	hypopituitarism	MP:0003348;MP:0005136;MP:0005120;MP:0003968;MP:0003965	0	0	10	1
HP:0000839	Pituitary dwarfism	MP:0003970	abnormal prolactin level	diffused	MP:0005136	decreased growth hormone level	MP:0005136;MP:0005137;MP:0005120;MP:0005118;MP:0003972	0	0	3	2
HP:0000839	Pituitary dwarfism	MP:0003970	abnormal prolactin level	plain	MP:0005136	decreased growth hormone level	MP:0005136;MP:0003348;MP:0003972;MP:0005137;MP:0005120	0	0	3	2
HP:0000840	Adrenogenital syndrome	MP:0001116	small gonad	best	MP:0008288	abnormal adrenal cortex morphology	MP:0008288;MP:0008299;MP:0009078;MP:0000639;MP:0001739	0	0	8	7
HP:0000840	Adrenogenital syndrome	MP:0001116	small gonad	diffused	MP:0008288	abnormal adrenal cortex morphology	MP:0008288;MP:0009078;MP:0000642;MP:0002768;MP:0000639	0	0	8	7
HP:0000840	Adrenogenital syndrome	MP:0001116	small gonad	plain	MP:0009078	adrenal gland hyperplasia	MP:0009078;MP:0008288;MP:0008299;MP:0001739;MP:0000640	0	0	9	8
HP:0000841	Hyperactive renin-angiotensin system	MP:0003349	abnormal circulating renin level	best	MP:0003184	increased angiotensin I-converting enzyme activity	MP:0003184;MP:0013254;MP:0003185;MP:0003353;MP:0003352	0	0	8	1
HP:0000841	Hyperactive renin-angiotensin system	MP:0003349	abnormal circulating renin level	diffused	MP:0003184	increased angiotensin I-converting enzyme activity	MP:0003184;MP:0013254;MP:0003185;MP:0003353;MP:0003352	0	0	8	1
HP:0000841	Hyperactive renin-angiotensin system	MP:0003349	abnormal circulating renin level	plain	MP:0003184	increased angiotensin I-converting enzyme activity	MP:0003184;MP:0003185;MP:0013254;MP:0003353;MP:0005582	0	0	8	1
HP:0000842	Hyperinsulinemia	MP:0002079	increased circulating insulin level	best	MP:0002079	increased circulating insulin level	MP:0002079;MP:0001560;MP:0003839;MP:0002891;MP:0005331	1	1	0	0
HP:0000842	Hyperinsulinemia	MP:0002079	increased circulating insulin level	diffused	MP:0002079	increased circulating insulin level	MP:0002079;MP:0001560;MP:0003839;MP:0005331;MP:0002891	1	1	0	0
HP:0000842	Hyperinsulinemia	MP:0002079	increased circulating insulin level	plain	MP:0002079	increased circulating insulin level	MP:0002079;MP:0003839;MP:0005331;MP:0002891;MP:0001560	1	1	0	0
HP:0000843	Hyperparathyroidism	MP:0003432	increased activity of parathyroid	best	MP:0003432	increased activity of parathyroid	MP:0003432;MP:0003433;MP:0003431;MP:0000680;MP:0002904	1	1	0	0
HP:0000843	Hyperparathyroidism	MP:0003432	increased activity of parathyroid	diffused	MP:0003432	increased activity of parathyroid	MP:0003432;MP:0003433;MP:0000678;MP:0000680;MP:0013572	1	1	0	0
HP:0000843	Hyperparathyroidism	MP:0003432	increased activity of parathyroid	plain	MP:0003432	increased activity of parathyroid	MP:0003432;MP:0003433;MP:0000680;MP:0013572;MP:0013571	1	1	0	0
HP:0000845	Growth hormone excess	MP:0003506	acromegaly	best	MP:0003506	acromegaly	MP:0003506;MP:0001747;MP:0003348;MP:0004164;MP:0003347	1	1	0	0
HP:0000845	Growth hormone excess	MP:0003506	acromegaly	diffused	MP:0003506	acromegaly	MP:0003506;MP:0003347;MP:0001747;MP:0004164;MP:0003973	1	1	0	0
HP:0000845	Growth hormone excess	MP:0003506	acromegaly	plain	MP:0003506	acromegaly	MP:0003506;MP:0003347;MP:0001747;MP:0003348;MP:0003972	1	1	0	0
HP:0000846	Adrenal insufficiency	MP:0002909	abnormal adrenal gland physiology	best	MP:0002909	abnormal adrenal gland physiology	MP:0002909;MP:0001739;MP:0000639;MP:0012689;MP:0008288	1	1	0	0
HP:0000846	Adrenal insufficiency	MP:0002909	abnormal adrenal gland physiology	diffused	MP:0012689	abnormal adrenal gland weight	MP:0012689;MP:0000639;MP:0002768;MP:0008288;MP:0000642	0	0	7	6
HP:0000846	Adrenal insufficiency	MP:0002909	abnormal adrenal gland physiology	plain	MP:0002909	abnormal adrenal gland physiology	MP:0002909;MP:0001739;MP:0012689;MP:0011362;MP:0013309	1	1	0	0
HP:0000847	Abnormality of renin-angiotensin system	MP:0003349	abnormal circulating renin level	best	MP:0003350	increased circulating levels of thyroid hormone	MP:0003350;MP:0003351;MP:0002903;MP:0000678;MP:0002876	0	0	5	5
HP:0000847	Abnormality of renin-angiotensin system	MP:0003349	abnormal circulating renin level	diffused	MP:0000678	abnormal parathyroid gland morphology	MP:0000678;MP:0003350;MP:0003351;MP:0002903;MP:0000681	0	0	9	5
HP:0000847	Abnormality of renin-angiotensin system	MP:0003349	abnormal circulating renin level	plain	MP:0000678	abnormal parathyroid gland morphology	MP:0000678;MP:0000681;MP:0002876;MP:0003350;MP:0002903	0	0	9	5
HP:0000848	Increased circulating renin level	MP:0003352	increased circulating renin level	best	MP:0003349	abnormal circulating renin level	MP:0003349;MP:0003352;MP:0003353;MP:0006375;MP:0005582	0	1	1	0
HP:0000848	Increased circulating renin level	MP:0003352	increased circulating renin level	diffused	MP:0003349	abnormal circulating renin level	MP:0003349;MP:0003353;MP:0003352;MP:0006375;MP:0006376	0	1	1	0
HP:0000848	Increased circulating renin level	MP:0003352	increased circulating renin level	plain	MP:0003352	increased circulating renin level	MP:0003352;MP:0003353;MP:0003349;MP:0006375;MP:0006376	1	1	0	0
HP:0000849	Adrenocortical abnormality	MP:0008288	abnormal adrenal cortex morphology	best	MP:0000639	abnormal adrenal gland morphology	MP:0000639;MP:0008288;MP:0008291;MP:0011362;MP:0002768	0	1	1	0
HP:0000849	Adrenocortical abnormality	MP:0008288	abnormal adrenal cortex morphology	diffused	MP:0000639	abnormal adrenal gland morphology	MP:0000639;MP:0008288;MP:0008291;MP:0011362;MP:0002768	0	1	1	0
HP:0000849	Adrenocortical abnormality	MP:0008288	abnormal adrenal cortex morphology	plain	MP:0008291	abnormal adrenocortical cell morphology	MP:0008291;MP:0000639;MP:0011362;MP:0008288;MP:0013309	0	1	1	0
HP:0000851	Congenital hypothyroidism	MP:0003503	decreased activity of thyroid	best	MP:0004663	athyroidism	MP:0004663;MP:0003503;MP:0003502;MP:0005314;MP:0003421	0	1	8	0
HP:0000851	Congenital hypothyroidism	MP:0003503	decreased activity of thyroid	diffused	MP:0004663	athyroidism	MP:0004663;MP:0003503;MP:0005314;MP:0003421;MP:0003502	0	1	8	0
HP:0000851	Congenital hypothyroidism	MP:0003503	decreased activity of thyroid	plain	MP:0004663	athyroidism	MP:0004663;MP:0005314;MP:0003503;MP:0003421;MP:0003502	0	1	8	0
HP:0000852	Pseudohypoparathyroidism	MP:0003431	abnormal parathyroid gland physiology	best	MP:0003433	decreased activity of parathyroid	MP:0003433;MP:0003432;MP:0003431;MP:0002905;MP:0002904	0	1	1	0
HP:0000852	Pseudohypoparathyroidism	MP:0003431	abnormal parathyroid gland physiology	diffused	MP:0003433	decreased activity of parathyroid	MP:0003433;MP:0003432;MP:0000678;MP:0013571;MP:0013572	0	0	1	1
HP:0000852	Pseudohypoparathyroidism	MP:0003431	abnormal parathyroid gland physiology	plain	MP:0003433	decreased activity of parathyroid	MP:0003433;MP:0003432;MP:0013571;MP:0003431;MP:0013572	0	1	1	0
HP:0000853	Goiter	MP:0005355	enlarged thyroid gland	best	MP:0020169	increased thyroid gland weight	MP:0020169;MP:0005355;MP:0003498;MP:0004663;MP:0003421	0	1	1	0
HP:0000853	Goiter	MP:0005355	enlarged thyroid gland	diffused	MP:0020169	increased thyroid gland weight	MP:0020169;MP:0005355;MP:0003421;MP:0003498;MP:0000681	0	1	1	0
HP:0000853	Goiter	MP:0005355	enlarged thyroid gland	plain	MP:0020169	increased thyroid gland weight	MP:0020169;MP:0005355;MP:0003421;MP:0003498;MP:0020168	0	1	1	0
HP:0000854	Thyroid adenoma	MP:0010288	increased gland tumor incidence	best	MP:0003496	increased thyroid adenoma incidence	MP:0003496;MP:0003495;MP:0009044;MP:0010316;MP:0013537	0	0	2	1
HP:0000854	Thyroid adenoma	MP:0010288	increased gland tumor incidence	diffused	MP:0003496	increased thyroid adenoma incidence	MP:0003496;MP:0003495;MP:0003421;MP:0010316;MP:0020168	0	0	2	1
HP:0000854	Thyroid adenoma	MP:0010288	increased gland tumor incidence	plain	MP:0003421	abnormal thyroid gland development	MP:0003421;MP:0003496;MP:0020168;MP:0013528;MP:0020169	0	0	4	2
HP:0000855	Insulin resistance	MP:0005331	insulin resistance	best	MP:0005331	insulin resistance	MP:0005331;MP:0003839;MP:0002891;MP:0001560;MP:0003564	1	1	0	0
HP:0000855	Insulin resistance	MP:0005331	insulin resistance	diffused	MP:0005331	insulin resistance	MP:0005331;MP:0003839;MP:0002891;MP:0001560;MP:0000188	1	1	0	0
HP:0000855	Insulin resistance	MP:0005331	insulin resistance	plain	MP:0005331	insulin resistance	MP:0005331;MP:0003839;MP:0002891;MP:0001560;MP:0020101	1	1	0	0
HP:0000857	Neonatal insulin-dependent diabetes mellitus	MP:0005331	insulin resistance	best	MP:0020086	abnormal susceptibility to non-insulin-dependent diabetes	MP:0020086;MP:0020087;MP:0020088;MP:0005331;MP:0020089	0	1	3	0
[truncated: 39,131 more rows]
